# Supplementary material for: IPGCA: A Comprehensive Single Cell Atlas of 1 074 127 Porcine Intestinal Cells Revealing Cellular Dynamics, Genetic Regulation, and Cross‐Species Conservation
Source: Adv Sci (Weinh). 2025 Oct 5;12(47):e07882. doi: 10.1002/advs.202507882 (PMC12713100; doi:10.1002/advs.202507882)
Supplement: Supplementary file 2 — Supporting Information [file ADVS-12-e07882-s002.xlsx]

## Sheet: SupplementaryTable1_GEO_meta
Table S1 The metadata of collected and generated scRNA-seq datasets
IPGCA Core
Dataset	Segment	Developmental stage	Age	Weaned	Notes	Gender	Region	Breed	Platform	Protocal	DOI	Origin cells	QC-passed cells	Filtered cells	Filted fraction (%)	Project	GEO/Avaliable
CNP0002165	Mixed	Adult	180d	after	NA	NA	Mixed	DLY	DNBelab	scRNA-seq	https://doi.org/10.1038/s41467-022-31388-z	14514	13498	1016	7.00014	CNP0002165	CNP0002165
PRJNA681248_Ileum0	Ileum	Newborn	0d	before	NA		SmallInt	Yorkshire	10× Genomics	scRNA-seq	https://doi.org/10.1128/msystems.00725-21	10856	8990	1866	17.1887	PRJNA681248	GSE162287
PRJNA681248_Ileum1	Ileum	Suckling	1d	before	NA		SmallInt	Yorkshire	10× Genomics	scRNA-seq		11499	10503	996	8.66162
PRJNA681248_Ileum3	Ileum	Suckling	3d	before	NA		SmallInt	Yorkshire	10× Genomics	scRNA-seq		10389	9471	918	8.83627
PRJNA681248_Ileum7	Ileum	Suckling	7d	before	NA		SmallInt	Yorkshire	10× Genomics	scRNA-seq		15186	14937	249	1.63967
PRJNA681248_Ileum14	Ileum	Suckling	14d	before	NA		SmallInt	Yorkshire	10× Genomics	scRNA-seq		17222	16594	628	3.6465
PRJNA681248_Ileum21	Ileum	Weaning	21d	before	NA		SmallInt	Yorkshire	10× Genomics	scRNA-seq		14513	13797	716	4.93351
CN0_2	Jejunum	Adult	240d	after	NA		SmallInt	Chinese indigenous pigs	10× Genomics	scRNA-seq	NA	9105	8017	1088	11.9495	CN_pro0	scGutDB
PRJNA728441_NSP1	Ileum	Weaning	21d	before	nomal-weaned		SmallInt	LY	10× Genomics	scRNA-seq	https://doi.org/10.1186/s12915-022-01321-3	7179	6426	753	10.4889	PRJNA728441	/
PRJNA728441_NSP2	Ileum	Weaning	21d	before	nomal-weaned		SmallInt	LY	10× Genomics	scRNA-seq		8281	7773	508	6.13452
PRJNA728441_NSP3	Ileum	Weaning	21d	before	nomal-weaned		SmallInt	LY	10× Genomics	scRNA-seq		10328	9849	479	4.63788
PRJNA728441_PWP1	Ileum	Weaning	21d	before	post-weaned		SmallInt	LY	10× Genomics	scRNA-seq		7882	7321	561	7.11748
PRJNA728441_PWP2	Ileum	Weaning	21d	before	post-weaned		SmallInt	LY	10× Genomics	scRNA-seq		8035	7540	495	6.16055
PRJNA728441_PWP3	Ileum	Weaning	21d	before	post-weaned		SmallInt	LY	10× Genomics	scRNA-seq		9002	8094	908	10.0866
PRJNA732355_PEDCase	Jejunum	Suckling	5d	before	PEDV		SmallInt	Sus scrofa	10× Genomics	scRNA-seq	https://doi.org/10.4049/jimmunol.2101216	7321	7122	199	2.71821	PRJNA732355	GSE175411
PRJNA732355_PEDControl	Jejunum	Suckling	5d	before	PEDV_control		SmallInt	Sus scrofa	10× Genomics	scRNA-seq		6770	4937	1833	27.0753
PRJNA806770_Bama	Ileum	Adult	180d	after	NA		SmallInt	Bama	10× Genomics	scRNA-seq	https://doi.org/10.1186/s13619-022-00118-7	6080	4561	1519	24.9836	PRJNA806770	GSE196659
CN_11	Duodenum	Newborn	NA	before	NA	Male	SmallInt	Chinese indigenous pigs	10× Genomics	scRNA-seq	NA	6077	3791	2286	37.6172	CN_pro1	scGutDB
CN_12	Duodenum	Weaner	NA	after	NA	Male	SmallInt	Chinese indigenous pigs	10× Genomics	scRNA-seq		23363	18463	4900	20.9733
CN_13	Duodenum	Feeder	NA	after	NA	Male	SmallInt	Chinese indigenous pigs	10× Genomics	scRNA-seq		9066	7151	1915	21.1229
CN_14	Duodenum	Adult	NA	after	NA	Male	SmallInt	Chinese indigenous pigs	10× Genomics	scRNA-seq		11004	10296	708	6.43402
CN_15	Duodenum	Adult	NA	after	NA	Male	SmallInt	Chinese indigenous pigs	10× Genomics	scRNA-seq		1555	1398	157	10.0965
CN_21	Jejunum	Newborn	NA	before	NA	Male	SmallInt	Chinese indigenous pigs	10× Genomics	scRNA-seq		7455	5192	2263	30.3555
CN_22	Jejunum	Weaner	NA	after	NA	Male	SmallInt	Chinese indigenous pigs	10× Genomics	scRNA-seq		7015	4227	2788	39.7434
CN_23	Jejunum	Feeder	NA	after	NA	Male	SmallInt	Chinese indigenous pigs	10× Genomics	scRNA-seq		9023	7776	1247	13.8202
CN_24	Jejunum	Adult	NA	after	NA	Male	SmallInt	Chinese indigenous pigs	10× Genomics	scRNA-seq		7478	6388	1090	14.5761
CN_25	Jejunum	Adult	NA	after	NA	Male	SmallInt	Chinese indigenous pigs	10× Genomics	scRNA-seq		3118	2566	552	17.7037
CN_31	Ileum	Newborn	NA	before	NA	Male	SmallInt	Chinese indigenous pigs	10× Genomics	scRNA-seq		6399	5469	930	14.5335
CN_32	Ileum	Weaner	NA	after	NA	Male	SmallInt	Chinese indigenous pigs	10× Genomics	scRNA-seq		7705	7051	654	8.48799
CN_33	Ileum	Feeder	NA	after	NA	Male	SmallInt	Chinese indigenous pigs	10× Genomics	scRNA-seq		7753	6778	975	12.5758
CN_34	Ileum	Adult	NA	after	NA	Male	SmallInt	Chinese indigenous pigs	10× Genomics	scRNA-seq		8450	7925	525	6.21302
CN_35	Ileum	Adult	NA	after	NA	Male	SmallInt	Chinese indigenous pigs	10× Genomics	scRNA-seq		8176	2003	6173	75.5015
D1_1	Duodenum	Adult	160d	after	NA	Female	SmallInt	Duroc	10× Genomics	scRNA-seq		9908	9084	824	8.31651	S1S2_sequencing
D1_2	Jejunum	Adult	160d	after	NA	Female	SmallInt	Duroc	10× Genomics	scRNA-seq		12124	11619	505	4.16529
D1_3	Ileum	Adult	160d	after	NA	Female	SmallInt	Duroc	10× Genomics	scRNA-seq		9853	9763	90	0.913427
D2_1	Duodenum	Adult	160d	after	NA	Female	SmallInt	Duroc	10× Genomics	scRNA-seq		10180	9887	293	2.87819
D2_2	Jejunum	Adult	160d	after	NA	Female	SmallInt	Duroc	10× Genomics	scRNA-seq		11353	9657	1696	14.9388
D2_3	Ileum	Adult	160d	after	NA	Female	SmallInt	Duroc	10× Genomics	scRNA-seq		9591	9179	412	4.29569
Ss_1	Duodenum	Adult	Adult	after	aggressive	Male	SmallInt	Sus scrofa	10× Genomics	scRNA-seq		10930	10624	306	2.79963	Ss_sequencing
Ss_2	Jejunum	Adult	Adult	after	aggressive	Male	SmallInt	Sus scrofa	10× Genomics	scRNA-seq		12220	11960	260	2.12766
Ss_3	Ileum	Adult	Adult	after	aggressive	Male	SmallInt	Sus scrofa	10× Genomics	scRNA-seq		14135	13842	293	2.07287
PRJNA685448_Suckling_day0	Cecum	Newborn	0d	before	NA		LargeInt	Yorkshire	10× Genomics	scRNA-seq	https://doi.org/10.3389/fcell.2022.840298	15267	8791	6476	42.4183	PRJNA685448	GSE163272
PRJNA685448_Suckling_day7	Cecum	Suckling	7d	before	NA		LargeInt	Yorkshire	10× Genomics	scRNA-seq		11455	10217	1238	10.8075
PRJNA685448_Suckling_day14	Cecum	Suckling	14d	before	NA		LargeInt	Yorkshire	10× Genomics	scRNA-seq		16415	15725	690	4.20347
PRJNA685448_Suckling_day21	Cecum	Weaning	21d	before	NA		LargeInt	Yorkshire	10× Genomics	scRNA-seq		17154	16584	570	3.32284
CN0_4	Cecum	Adult	240d	after	NA		LargeInt	Chinese indigenous pigs	10× Genomics	scRNA-seq	NA	9242	9104	138	1.49318	CN_pro0	scGutDB
CN0_5	Colon	Adult	240d	after	NA		LargeInt	Chinese indigenous pigs	10× Genomics	scRNA-seq		9262	8692	570	6.15418
CN_41	Cecum	Newborn	NA	before	NA	Male	LargeInt	Chinese indigenous pigs	10× Genomics	scRNA-seq		5624	4534	1090	19.3812	CN_pro1
CN_42	Cecum	Weaner	NA	after	NA	Male	LargeInt	Chinese indigenous pigs	10× Genomics	scRNA-seq		7009	5123	1886	26.9083
CN_43	Cecum	Feeder	NA	after	NA	Male	LargeInt	Chinese indigenous pigs	10× Genomics	scRNA-seq		5965	3064	2901	48.6337
CN_44	Cecum	Adult	NA	after	NA	Male	LargeInt	Chinese indigenous pigs	10× Genomics	scRNA-seq		7418	6688	730	9.84093
CN_51	Colon	Newborn	NA	before	NA	Male	LargeInt	Chinese indigenous pigs	10× Genomics	scRNA-seq		7269	6452	817	11.2395
CN_52	Colon	Weaner	NA	after	NA	Male	LargeInt	Chinese indigenous pigs	10× Genomics	scRNA-seq		9513	6560	2953	31.0417
CN_53	Colon	Feeder	NA	after	NA	Male	LargeInt	Chinese indigenous pigs	10× Genomics	scRNA-seq		8621	6723	1898	22.016
CN_54	Colon	Adult	NA	after	NA	Male	LargeInt	Chinese indigenous pigs	10× Genomics	scRNA-seq		9158	8213	945	10.3188
CN_45	Cecum	Adult	NA	after	NA	Male	LargeInt	Chinese indigenous pigs	10× Genomics	scRNA-seq		1877	1610	267	14.2248
CN_55	Colon	Adult	NA	after	NA	Male	LargeInt	Chinese indigenous pigs	10× Genomics	scRNA-seq		7016	6795	221	3.14994
D1_4	Cecum	Feeder	160d	after	NA	Female	LargeInt	Duroc	10× Genomics	scRNA-seq		7481	6933	548	7.32522	D1D2_sequencing
D1_5	Colon	Feeder	160d	after	NA	Female	LargeInt	Duroc	10× Genomics	scRNA-seq		9097	8349	748	8.22249
D2_4	Cecum	Feeder	160d	after	NA	Female	LargeInt	Duroc	10× Genomics	scRNA-seq		10598	9903	695	6.55784
D2_5	Colon	Feeder	160d	after	NA	Female	LargeInt	Duroc	10× Genomics	scRNA-seq		17645	17229	416	2.35761
Ss_4	Cecum	Adult	Adult	after	aggressive	Female	LargeInt	Sus scrofa	10× Genomics	scRNA-seq		13511	11858	1653	12.2345	Ss_sequencing
Ss_5	Colon	Adult	Adult	after	aggressive	Female	LargeInt	Sus scrofa	10× Genomics	scRNA-seq		20210	18366	1844	9.1242
PRJNA859792_DUOD1	Duodenum	Weaner	49d	after	NA	Female	SmallInt	Mixed	10× Genomics	scRNA-seq	https://doi.org/10.1093/jas/skac318	6439	1435	5004	77.7139	PRJNA859792	GSE208613
PRJNA859792_DUOD2	Duodenum	Weaner	49d	after	NA	Female	SmallInt	Mixed	10× Genomics	scRNA-seq		6373	1417	4956	77.7656
PRJNA859792_DUOD3	Duodenum	Weaner	49d	after	NA	Male	SmallInt	Mixed	10× Genomics	scRNA-seq		6373	1422	4951	77.6871
PRJNA859792_DUOD4	Duodenum	Weaner	49d	after	NA	Male	SmallInt	Mixed	10× Genomics	scRNA-seq		6355	1412	4943	77.7813
PRJNA859792_JEJ1	Jejunum	Weaner	49d	after	NA	Female	SmallInt	Mixed	10× Genomics	scRNA-seq		5026	1787	3239	64.4449
PRJNA859792_JEJ2	Jejunum	Weaner	49d	after	NA	Female	SmallInt	Mixed	10× Genomics	scRNA-seq		5130	1823	3307	64.4639
PRJNA859792_JEJ3	Jejunum	Weaner	49d	after	NA	Male	SmallInt	Mixed	10× Genomics	scRNA-seq		4849	1669	3180	65.5805
PRJNA859792_JEJ4	Jejunum	Weaner	49d	after	NA	Male	SmallInt	Mixed	10× Genomics	scRNA-seq		4791	1635	3156	65.8735
PRJNA859792_IPP1	Ileum	Weaner	49d	after	NA	Female	SmallInt	Mixed	10× Genomics	scRNA-seq		6334	4697	1637	25.8446
PRJNA859792_IPP2	Ileum	Weaner	49d	after	NA	Female	SmallInt	Mixed	10× Genomics	scRNA-seq		6205	4662	1543	24.867
PRJNA859792_IPP3	Ileum	Weaner	49d	after	NA	Male	SmallInt	Mixed	10× Genomics	scRNA-seq		6153	4576	1577	25.6298
PRJNA859792_IPP4	Ileum	Weaner	49d	after	NA	Male	SmallInt	Mixed	10× Genomics	scRNA-seq		6024	4504	1520	25.2324
PRJNA859792_NoPP1	Ileum	Weaner	49d	after	NA	Female	SmallInt	Mixed	10× Genomics	scRNA-seq		6314	3278	3036	48.0836
PRJNA859792_NoPP2	Ileum	Weaner	49d	after	NA	Female	SmallInt	Mixed	10× Genomics	scRNA-seq		6338	3317	3021	47.6649
PRJNA859792_NoPP4	Ileum	Weaner	49d	after	NA	Male	SmallInt	Mixed	10× Genomics	scRNA-seq		5661	2435	3226	56.9864
												713265	589101	124164	21.4374
IPGCA Extend
CRR773956_M42	Cecum	Weaner	42d	after	NA	Male	LargeInt	Bama	SeekOne	scRNA-seq	https://doi/10.24272/j.issn.2095-8137.2023.007	8614	7629	985	11.4349	PRJCA016642	CRA010843
CRR773957_M150	Cecum	Feeder	150d	after	NA	Male	LargeInt	Bama	SeekOne	scRNA-seq		13850	11991	1859	13.4224
CRR773954_M30	Cecum	Weaning	30d	before	NA	Male	LargeInt	Bama	SeekOne	scRNA-seq		7986	5943	2043	25.5823
CRR773953_F30	Cecum	Weaning	30d	before	NA	Female	LargeInt	Bama	SeekOne	scRNA-seq		7187	6705	482	6.70655
CRR773955_F42	Cecum	Weaner	42d	after	NA	Female	LargeInt	Bama	SeekOne	scRNA-seq		8096	7805	291	3.59437
CRR773958_F790	Cecum	Adult	790d	after	NA	Female	LargeInt	Bama	SeekOne	scRNA-seq		12739	10723	2016	15.8254
CRR773959_M790	Cecum	Adult	790d	after	NA	Male	LargeInt	Bama	SeekOne	scRNA-seq		15599	14892	707	4.53234
SRR22512797_ILCs11	Jejunum	Weaning	28d	after	L/D−CD45Lin1+−Lin2−（3w weaning）	Female	SmallInt	SPF	10× Genomics	scRNA-seq	https://doi.org/10.4049/jimmunol.2300463	21141	19773	1368	6.47084	PRJNA907920	/
SRR22512796_ILCs12	Jejunum	Weaning	28d	after	L/D−CD45Lin1+−Lin2−（3w weaning）	Female	SmallInt	SPF	10× Genomics	scRNA-seq		28359	26869	1490	5.25406
SRR22512795_ILCs13	Jejunum	Weaning	28d	after	L/D−CD45Lin1+−Lin2−（3w weaning）	Female	SmallInt	SPF	10× Genomics	scRNA-seq		23548	22127	1421	6.03448
SRR22512794_ILCs21	Jejunum	Weaning	28d	after	L/D−CD45Lin1+−Lin2−（3w weaning）	Female	SmallInt	SPF	10× Genomics	scRNA-seq		17842	17219	623	3.49176
SRR22512793_ILCs22	Jejunum	Weaning	28d	after	L/D−CD45Lin1+−Lin2−（3w weaning）	Female	SmallInt	SPF	10× Genomics	scRNA-seq		14759	1602	13157	89.1456
SRR22512792_ILCs23	Jejunum	Weaning	28d	after	L/D−CD45Lin1+−Lin2−（3w weaning）	Female	SmallInt	SPF	10× Genomics	scRNA-seq		20046	19039	1007	5.02345
SRR24524075_I2_1	Ileum	Weaner	56d	after	NA	Female	SmallInt	NA	10× Genomics	scRNA-seq	https://doi.org/10.1016/j.mucimm.2024.08.005	9167	8820	347	3.78532	PRJNA970265	GSE232605
SRR24524074_I2_2	Ileum	Weaner	56d	after	NA	Female	SmallInt	NA	10× Genomics	scRNA-seq		8774	8602	172	1.96034
SRR24524065_I3_1	Ileum	Weaner	56d	after	NA	Female	SmallInt	NA	10× Genomics	scRNA-seq		8145	7730	415	5.09515
SRR24524064_I3_2	Ileum	Weaner	56d	after	NA	Female	SmallInt	NA	10× Genomics	scRNA-seq		7729	7493	236	3.05344
SRR24524063_I4_1	Ileum	Weaner	56d	after	NA	Female	SmallInt	NA	10× Genomics	scRNA-seq		7796	7300	496	6.36224
SRR24524062_I4_2	Ileum	Weaner	56d	after	NA	Female	SmallInt	NA	10× Genomics	scRNA-seq		/	/	/	/
SRR24524061_J2_1	Jejunum	Weaner	56d	after	NA	Female	SmallInt	NA	10× Genomics	scRNA-seq		9837	8664	1173	11.9244
SRR24524060_J2_2	Jejunum	Weaner	56d	after	NA	Female	SmallInt	NA	10× Genomics	scRNA-seq		9528	8524	1004	10.5374
SRR24524059_J3_1	Jejunum	Weaner	56d	after	NA	Female	SmallInt	NA	10× Genomics	scRNA-seq		10389	9294	1095	10.54
SRR24524058_J3_2	Jejunum	Weaner	56d	after	NA	Female	SmallInt	NA	10× Genomics	scRNA-seq		10152	9164	988	9.73207
SRR24524073_J4_1	Jejunum	Weaner	56d	after	NA	Female	SmallInt	NA	10× Genomics	scRNA-seq		11765	10488	1277	10.8542
SRR24524072_J4_2	Jejunum	Weaner	56d	after	NA	Female	SmallInt	NA	10× Genomics	scRNA-seq		11488	9891	1597	13.9015
SRR32966020_Control	Jejunum	Suckling	NA	before	NA	NA	SmallInt	NA	10× Genomics	scRNA-seq	https://doi.org/10.1128/jvi.00555-25	13229	12381	848	6.41016	PRJNA1246084	GSE293713
SRR32966019_PEDV	Jejunum	Suckling	NA	before	NA	NA	SmallInt	NA	10× Genomics	scRNA-seq		10215	9746	469	4.59129
SRR24723952_Colon	Colon	Adult	180d	after	NA	Mixed	LargeInt	Meishan	10× Genomics	snRNA-seq	https://doi.org/10.21203/rs.3.rs-3104411/v1	11537	11516	21	0.182023	PRJNA975751	GSE233285
SRR24723953_Colon	Colon	Adult	180d	after	NA	Mixed	LargeInt	Meishan	10× Genomics	snRNA-seq		5323	5031	292	5.48563
SRR24723954_Colon	Colon	Adult	180d	after	NA	Mixed	LargeInt	Meishan	10× Genomics	snRNA-seq		7507	7503	4	0.0532836
SRR24723947_Duodenum	Duodenum	Adult	180d	after	NA	Mixed	SmallInt	Meishan	10× Genomics	snRNA-seq		7811	7784	27	0.345666
SRR24723948_Duodenum	Duodenum	Adult	180d	after	NA	Mixed	SmallInt	Meishan	10× Genomics	snRNA-seq		7405	7400	5	0.0675219
SRR24723942_Ileum	Ileum	Adult	180d	after	NA	Mixed	SmallInt	Meishan	10× Genomics	snRNA-seq		24294	20623	3671	15.1107
SRR24723943_Ileum	Ileum	Adult	180d	after	NA	Mixed	SmallInt	Meishan	10× Genomics	snRNA-seq		16604	13926	2678	16.1286
SRR24723944_Ileum	Ileum	Adult	180d	after	NA	Mixed	SmallInt	Meishan	10× Genomics	snRNA-seq		17217	14749	2468	14.3347
SRR24723938_Jejunum	Jejunum	Adult	180d	after	NA	Mixed	SmallInt	Meishan	10× Genomics	snRNA-seq		10716	9614	1102	10.2837
SRR24723939_Jejunum	Jejunum	Adult	180d	after	NA	Mixed	SmallInt	Meishan	10× Genomics	snRNA-seq		9525	8482	1043	10.9501
SRR24723940_Jejunum	Jejunum	Adult	180d	after	NA	Mixed	SmallInt	Meishan	10× Genomics	snRNA-seq		9918	8860	1058	10.6675
SRR24723941_Jejunum	Jejunum	Adult	180d	after	NA	Mixed	SmallInt	Meishan	10× Genomics	snRNA-seq		9509	8484	1025	10.7793
CRR1248478_GF_JPP	Jejunum(Peyer’s patches)	Weaner	42d	after	Peyer’s patches	NA	SmallInt	Bama	10× Genomics	scRNA-seq	https://doi.org/10.1038/s41597-025-04957-2	11134	10458	676	6.07149	PRJCA028777	CRA018161
CRR1248479_GF_MLN	Ileum(Mesenteric lymph node)	Weaner	42d	after	Mesenteric lymph node	NA	SmallInt	Bama	10× Genomics	scRNA-seq		9843	9377	466	4.73433
CRR1248476_SPF_MLN	Ileum(Mesenteric lymph node)	Weaner	42d	after	Mesenteric lymph node	NA	SmallInt	Bama	10× Genomics	scRNA-seq		10215	10170	45	0.440529
CRR1248475_SPF_JPP	Jejunum(Peyer’s patches)	Weaner	42d	after	Peyer’s patches	NA	SmallInt	Bama	10× Genomics	scRNA-seq		10468	10024	444	4.2415
SRR17874743_Nopp1_2	Ileum	Weaner	49d	after	No Peyer’s patches	Female	SmallInt	Mixed	10× Genomics	scRNA-seq	https://doi.org/10.26508/lsa.202201442	6693	6172	521	7.78425	PRJNA802582	GSE196388
SRR17874744_Nopp1_1	Ileum	Weaner	49d	after	No Peyer’s patches	Female	SmallInt	Mixed	10× Genomics	scRNA-seq		6181	5900	281	4.54619
SRR17874771_Nopp1_4	Ileum	Weaner	49d	after	No Peyer’s patches	Female	SmallInt	Mixed	10× Genomics	scRNA-seq		5460	5347	113	2.0696
SRR17874772_Nopp1_3	Ileum	Weaner	49d	after	No Peyer’s patches	Female	SmallInt	Mixed	10× Genomics	scRNA-seq		6218	5926	292	4.69604
SRR17874767_NoPP2_4	Ileum	Weaner	49d	after	No Peyer’s patches	Male	SmallInt	Mixed	10× Genomics	scRNA-seq		5627	5318	309	5.49138
SRR17874768_NoPP2_3	Ileum	Weaner	49d	after	No Peyer’s patches	Male	SmallInt	Mixed	10× Genomics	scRNA-seq		5623	5320	303	5.38858
SRR17874769_NoPP2_2	Ileum	Weaner	49d	after	No Peyer’s patches	Male	SmallInt	Mixed	10× Genomics	scRNA-seq		5837	5461	376	6.44167
SRR17874770_NoPP2_1	Ileum	Weaner	49d	after	No Peyer’s patches	Male	SmallInt	Mixed	10× Genomics	scRNA-seq		5498	5230	268	4.8745
SRR17874751_PP1_4	Ileum(Peyer’s patches)	Weaner	49d	after	Peyer’s patches	Female	SmallInt	Mixed	10× Genomics	scRNA-seq		7640	7585	55	0.719895
SRR17874762_PP1_3	Ileum(Peyer’s patches)	Weaner	49d	after	Peyer’s patches	Female	SmallInt	Mixed	10× Genomics	scRNA-seq		8564	8108	456	5.32461
SRR17874773_PP1_2	Ileum(Peyer’s patches)	Weaner	49d	after	Peyer’s patches	Female	SmallInt	Mixed	10× Genomics	scRNA-seq		8730	8161	569	6.51775
SRR17874774_PP1_1	Ileum(Peyer’s patches)	Weaner	49d	after	Peyer’s patches	Female	SmallInt	Mixed	10× Genomics	scRNA-seq		8519	8046	473	5.55229
SRR17874745_PP2_4	Ileum(Peyer’s patches)	Weaner	49d	after	Peyer’s patches	Male	SmallInt	Mixed	10× Genomics	scRNA-seq		7106	7077	29	0.408106
SRR17874746_PP2_3	Ileum(Peyer’s patches)	Weaner	49d	after	Peyer’s patches	Male	SmallInt	Mixed	10× Genomics	scRNA-seq		8065	7990	75	0.929944
SRR17874747_PP2_2	Ileum(Peyer’s patches)	Weaner	49d	after	Peyer’s patches	Male	SmallInt	Mixed	10× Genomics	scRNA-seq		7841	7775	66	0.841729
SRR17874748_PP2_1	Ileum(Peyer’s patches)	Weaner	49d	after	Peyer’s patches	Male	SmallInt	Mixed	10× Genomics	scRNA-seq		7837	7778	59	0.752839
SRR17874763_WholeIleum1_4	Ileum	Weaner	49d	after	NA	Female	SmallInt	Mixed	10× Genomics	scRNA-seq		7906	6707	1199	15.1657
SRR17874764_WholeIleum1_3	Ileum	Weaner	49d	after	NA	Female	SmallInt	Mixed	10× Genomics	scRNA-seq		8133	6909	1224	15.0498
SRR17874765_WholeIleum1_2	Ileum	Weaner	49d	after	NA	Female	SmallInt	Mixed	10× Genomics	scRNA-seq		8013	6799	1214	15.1504
SRR17874766_WholeIleum1_1	Ileum	Weaner	49d	after	NA	Female	SmallInt	Mixed	10× Genomics	scRNA-seq		8104	6899	1205	14.8692
SRR17874758_WholeIleum2_4	Ileum	Weaner	49d	after	NA	Male	SmallInt	Mixed	10× Genomics	scRNA-seq		7175	6781	394	5.49129
SRR17874759_WholeIleum2_3	Ileum	Weaner	49d	after	NA	Male	SmallInt	Mixed	10× Genomics	scRNA-seq		7459	7012	447	5.99276
SRR17874760_WholeIleum2_2	Ileum	Weaner	49d	after	NA	Male	SmallInt	Mixed	10× Genomics	scRNA-seq		7402	6951	451	6.09295
SRR17874761_WholeIleum2_1	Ileum	Weaner	49d	after	NA	Male	SmallInt	Mixed	10× Genomics	scRNA-seq		7353	6889	464	6.31035

## Sheet: Supplementary Table2_Maker Gene
Table S2 The marker genes used in the annotation of IPGCA core
Level 1 Lineage
Lineage	Maker group1	source	Maker group2	source
Epithelial lineage	EPCAM, KRT8	doi.org/10.1038/s41586-021-03852-1
T/ILC lineage	CD3E, ZAP70	doi.org/10.1038/s41586-021-03852-1
Myeloid lineage	ENSSSCG00000028461, CD68, CSF2RB, ICAM1	doi.org/10.1038/s41586-021-03852-1
B lineage	CD19, CD79B, JCHAIN	doi.org/10.1038/s41586-021-03852-1
Endothelial lineage	PECAM1, CDH5	doi.org/10.1038/s41586-021-03852-1
Mesenchymal lineage	COL3A1, COL1A2, CALD1, COL1A1, MFAP4, ACTA2	doi.org/10.1038/s41586-021-03852-1, doi.org/10.1016/j.devcel.2020.11.010
Neuron lineage	SOX10, RET, FOXD3	doi.org/10.1016/j.devcel.2020.11.010	GAP43, ELAVL4,GFAP	doi.org/10.1016/j.cell.2020.08.003, doi.org/10.1038/s41586-021-03852-1
Red blood cell	HBB, HBM	doi.org/10.1016/j.devcel.2020.11.010
Level 3 Sub Cell Type
CellType	Maker group1	source	Maker group2	source
stem	LGR5,OLFM4,TOP2A,HMGB2	doi.org/10.1038/s41586-021-03852-1
TA	TOP2A,PCNA	doi.org/10.1038/s41586-021-03852-1	DUT,UBE2C
paneth	LYZ,CPSF6	doi.org/10.1038/s41586-021-03852-1	PIGR,MMP7	doi.org/10.1186/s40104-023-00905-5
Microfold	SPIB,CCL20,GP2	doi.org/10.1038/s41586-021-03852-1	GUCY2C
Goblet cells	CLCA1,SPDEF	doi.org/10.1038/s41586-021-03852-1	TFF3,REG4,SPINK4,CXCL8	doi:10.1038/nature24489, doi.org/10.1093/jas/skac318
Tuft	POU2F3,IRAG2	doi.org/10.1038/s41586-021-03852-1
BEST4+ enterocytes	BEST4, OTOP2,CFTR,NOTCH2,CA7	doi.org/10.1038/s41586-021-03852-1
Enterocytes	RBP2, ANPEP, FABP2	doi.org/10.1038/s41586-021-03852-1
coloncyte	CA2, SLC26A2, ENSSSCG00000008214(FABP1)	doi.org/10.1016/j.devcel.2020.11.010,CellMarker2.0
EEC	CHGA,CHGB,NEUROD1	doi.org/10.1038/s41586-021-03852-1
CD4 T cells	CD4	doi.org/10.1038/s41586-021-03852-1
CD8 T cells	CD8B,CD8A	doi.org/10.1038/s41586-021-03852-1
CD2+ gdT cells	TRDC,SOX13,BLK,ID3,GATA3,CD2 (high)	doi.org/10.1093/jas/skac318, doi.org/10.1038/s41586-021-03852-1, doi.org/10.3389/fimmu.2022.1048708
CD2- gdT cells	TRDC,SOX13,BLK,ID3,GATA3,CD2 (low)	doi.org/10.1093/jas/skac318, doi.org/10.1038/s41586-021-03852-1, doi.org/10.3389/fimmu.2022.1048708
MEF2C+ T cells	MEF2C,ENSSSCG00000000638,FGR	/ (newly identified)
NK cells	EOMES,KIR,NKG7,PRF1,GZMB	doi.org/10.1038/s41586-021-03852-1
ILC1	EOMES,ENSSSCG00000037364(CD7)	doi.org/10.26508/lsa.202201442	CD3G,CD247,CD96,SLA-DRA,ITGAE	doi.org/10.4049/jimmunol.2300463
ILC2	GATA3,PTGDR2	doi.org/10.26508/lsa.202201442	PTGDR2,CD44,CD81,CCR9	doi.org/10.4049/jimmunol.2300463
ILC3	IL22	doi.org/10.26508/lsa.202201442	CD2,KIT,IL7R,IL23R,NCR,AHR	doi.org/10.4049/jimmunol.2300463
plasma	JCHAIN,XBP1,IRF4,PRDM1	doi.org/10.1038/s41586-021-03852-1
SDC1+ plasma	SDC1(CD138)	doi.org/10.1080/19490976.2024.2323220
Resting B	KLF2,SELL,CCR7	doi.org/10.1038/s41586-021-03852-1
cycling B	PCLAF,BIRC5,TOP2A,STMN1	doi.org/10.1038/s41586-021-03852-1
activated B	AICDA, BCL6,CD86,CD79B,MS4A1	doi.org/10.1038/s41586-021-03852-1
arterial	GJA4, HEY1, HEY2, EFNB2	doi.org/10.1038/s41586-021-03852-1, CellMarker2.0
venous	ACKR1	doi.org/10.1038/s41586-021-03852-1
lymphatic endothelium	PROX1, LYVE1, CCL21	doi.org/10.1016/j.devcel.2020.11.010, CellMarker2.0
macrophage	CD68,APOE,C1QA,C1QB,C1QC	doi.org/10.1038/s41586-021-03852-1, CellMarker2.0
monocyte	CD14,S100A4, S100A6	doi.org/10.3389/fgene.2021.689406, CellMarker2.0	CEBPB,S100A12,ENSSSCG00000029414 (FCN1)	doi.org/10.1016/j.cell.2020.03.048
Dendritic1	LTA4H,RETN,CEBPE,GSN	doi.org/10.3389/fgene.2021.689406, CellMarker2.0
Dendritic2	HLA-DRA,SLA-DQB1,FCER1A,CD1E	doi.org/10.3389/fgene.2021.689406, CellMarker2.0
Dendritic3	XCR1,SNX22	doi.org/10.3389/fgene.2021.689406, CellMarker2.0
Mast	MCT7,LTC4S,CCN3,LMNA,MS4A2	doi.org/10.3389/fgene.2021.689406, CellMarker2.0
plasmacytoid DCs	VPREB1, JCHAIN,IRF7,MZB1	doi.org/10.1038/s41586-021-03852-1, CellMarker2.0	ENSSSCG00000010077 (IGLL1)	doi.org/10.1126/science.aah4573
neuronal	GAP43, ELAVL4	doi.org/10.1016/j.cell.2020.08.003, doi.org/10.1038/s41586-021-03852-1
glial	GFAP	doi.org/10.1016/j.cell.2020.08.003, doi.org/10.1038/s41586-021-03852-1
smooth_muscle	MYOCD,DES,CNN1,ACTA2, MYH11	doi.org/10.1038/s41586-021-03852-1, doi.org/10.1016/j.devcel.2020.11.010
fibroblast	DCN,FRZB,BMP5,C7,ASPN	doi.org/10.1038/s41586-021-03852-1
Myofibroblasts	ACTA2,TAGLN,MYH11,TAGLN,ACTG2	doi.org/10.1016/j.devcel.2020.11.010
pericyte	NOTCH3, MCAM,CD146,KCNJ8,ABCC9	doi.org/10.1038/s41586-021-03852-1	RGS5	doi.org/10.1016/j.devcel.2020.11.010,CellMarker2.0
myenteric glia	GFAP,CD9	doi.org/10.1177/17590914221083203	ENC	doi.org/10.1038/s41593-020-00736-x
Red blood cell	HBB, HBM	doi.org/10.1016/j.devcel.2020.11.010

## Sheet: SupplementaryTable3 GO_KEGG_ALL
Table S3 The GO and KEGG term of all breed-specific DEGs
Part1:GO
Group	#Term	Database	ID	Input number	Background number	P-Value	Corrected P-Value	Input
Bama	extracellular region	Gene Ontology	GO:0005576	19	261	3.86583e-06	0.00129602	ENSSSCG00000024914|ENSSSCG00000014310|ENSSSCG00000020963|ENSSSCG00000001422|ENSSSCG00000000647|ENSSSCG00000015652|ENSSSCG00000010997|ENSSSCG00000014581|ENSSSCG00000000482|ENSSSCG00000010312|ENSSSCG00000007501|ENSSSCG00000003524|ENSSSCG00000008937|ENSSSCG00000003140|ENSSSCG00000023333|ENSSSCG00000010291|ENSSSCG00000005512|ENSSSCG00000022857|ENSSSCG00000011973
Bama	neutrophil chemotaxis	Gene Ontology	GO:0030593	7	39	3.32941e-05	0.00637819	ENSSSCG00000008953|ENSSSCG00000017723|ENSSSCG00000008959|ENSSSCG00000025133|ENSSSCG00000013593|ENSSSCG00000008978|ENSSSCG00000021971
Bama	chemokine activity	Gene Ontology	GO:0008009	6	29	6.15317e-05	0.0102986	ENSSSCG00000008953|ENSSSCG00000017723|ENSSSCG00000008959|ENSSSCG00000014310|ENSSSCG00000013593|ENSSSCG00000008978
Bama	complement activation	Gene Ontology	GO:0006956	4	8	6.9118e-05	0.0102986	ENSSSCG00000001427|ENSSSCG00000016861|ENSSSCG00000024914|ENSSSCG00000005512
Bama	extracellular space	Gene Ontology	GO:0005615	30	676	8.74687e-05	0.0117296	ENSSSCG00000011939|ENSSSCG00000010660|ENSSSCG00000029503|ENSSSCG00000029675|ENSSSCG00000008978|ENSSSCG00000001473|ENSSSCG00000015363|ENSSSCG00000001427|ENSSSCG00000017037|ENSSSCG00000002524|ENSSSCG00000025020|ENSSSCG00000004889|ENSSSCG00000015652|ENSSSCG00000023333|ENSSSCG00000003140|ENSSSCG00000021971|ENSSSCG00000013575|ENSSSCG00000011973|ENSSSCG00000006582|ENSSSCG00000013593|ENSSSCG00000007754|…
Bama	complement activation, classical pathway	Gene Ontology	GO:0006958	4	9	9.82642e-05	0.0119793	ENSSSCG00000010077|ENSSSCG00000003524|ENSSSCG00000001422|ENSSSCG00000005512
Bama	defense response to virus	Gene Ontology	GO:0051607	8	67	0.000125364	0.0140094	ENSSSCG00000009881|ENSSSCG00000010451|ENSSSCG00000017044|ENSSSCG00000012853|ENSSSCG00000008648|ENSSSCG00000014349|ENSSSCG00000012118|ENSSSCG00000009921
Bama	inflammatory response	Gene Ontology	GO:0006954	10	128	0.000467004	0.0447323	ENSSSCG00000008953|ENSSSCG00000000647|ENSSSCG00000017723|ENSSSCG00000008959|ENSSSCG00000010772|ENSSSCG00000013593|ENSSSCG00000008978|ENSSSCG00000021971|ENSSSCG00000005512|ENSSSCG00000012118
Bama	aging	Gene Ontology	GO:0007568	3	7	0.000863142	0.0695235	ENSSSCG00000017433|ENSSSCG00000011831|ENSSSCG00000003524
Bama	CXCR chemokine receptor binding	Gene Ontology	GO:0045236	3	8	0.00116926	0.0822795	ENSSSCG00000008959|ENSSSCG00000008953|ENSSSCG00000008978
DLY	structural constituent of ribosome	Gene Ontology	GO:0003735	35	132	2.64369e-24	1.78185e-21	ENSSSCG00000029785|ENSSSCG00000008170|ENSSSCG00000020817|ENSSSCG00000025928|ENSSSCG00000012405|ENSSSCG00000004970|ENSSSCG00000027573|ENSSSCG00000011272|ENSSSCG00000029830|ENSSSCG00000014569|ENSSSCG00000004002|ENSSSCG00000012842|ENSSSCG00000017239|ENSSSCG00000013906|ENSSSCG00000011952|ENSSSCG00000006081|ENSSSCG00000009146|ENSSSCG00000009019|ENSSSCG00000030849|ENSSSCG00000003165|ENSSSCG00000006899|…
DLY	translation	Gene Ontology	GO:0006412	27	104	8.76661e-19	3.93913e-16	ENSSSCG00000029785|ENSSSCG00000029830|ENSSSCG00000020817|ENSSSCG00000025928|ENSSSCG00000012405|ENSSSCG00000011272|ENSSSCG00000014569|ENSSSCG00000004002|ENSSSCG00000017239|ENSSSCG00000013906|ENSSSCG00000011952|ENSSSCG00000009303|ENSSSCG00000009146|ENSSSCG00000009019|ENSSSCG00000003165|ENSSSCG00000006899|ENSSSCG00000027358|ENSSSCG00000003930|ENSSSCG00000005169|ENSSSCG00000001502|ENSSSCG00000024260|…
DLY	cytosolic small ribosomal subunit	Gene Ontology	GO:0022627	16	39	3.66408e-14	1.2348e-11	ENSSSCG00000004177|ENSSSCG00000029785|ENSSSCG00000020817|ENSSSCG00000003930|ENSSSCG00000004002|ENSSSCG00000005169|ENSSSCG00000003165|ENSSSCG00000012405|ENSSSCG00000029724|ENSSSCG00000025403|ENSSSCG00000001502|ENSSSCG00000021825|ENSSSCG00000009019|ENSSSCG00000014133|ENSSSCG00000003042|ENSSSCG00000027358
DLY	cytosolic large ribosomal subunit	Gene Ontology	GO:0022625	16	42	9.26804e-14	2.49866e-11	ENSSSCG00000012427|ENSSSCG00000011272|ENSSSCG00000011952|ENSSSCG00000008170|ENSSSCG00000029830|ENSSSCG00000025507|ENSSSCG00000030849|ENSSSCG00000017239|ENSSSCG00000022842|ENSSSCG00000006899|ENSSSCG00000009303|ENSSSCG00000024974|ENSSSCG00000006081|ENSSSCG00000004970|ENSSSCG00000024260|ENSSSCG00000027573
DLY	ribosome	Gene Ontology	GO:0005840	15	49	7.51791e-12	1.68902e-09	ENSSSCG00000011272|ENSSSCG00000029830|ENSSSCG00000020817|ENSSSCG00000014569|ENSSSCG00000025928|ENSSSCG00000014133|ENSSSCG00000012842|ENSSSCG00000017239|ENSSSCG00000013906|ENSSSCG00000004002|ENSSSCG00000012405|ENSSSCG00000009146|ENSSSCG00000024260|ENSSSCG00000003042|ENSSSCG00000006899
DLY	cytoplasmic side of rough endoplasmic reticulum membrane	Gene Ontology	GO:0098556	9	18	4.10962e-09	6.95286e-07	ENSSSCG00000011272|ENSSSCG00000027358|ENSSSCG00000008170|ENSSSCG00000025507|ENSSSCG00000014133|ENSSSCG00000001502|ENSSSCG00000021825|ENSSSCG00000024260|ENSSSCG00000027573
DLY	cytoplasmic translation	Gene Ontology	GO:0002181	10	26	4.12632e-09	6.95286e-07	ENSSSCG00000012427|ENSSSCG00000008170|ENSSSCG00000029830|ENSSSCG00000014133|ENSSSCG00000011952|ENSSSCG00000021825|ENSSSCG00000006081|ENSSSCG00000004970|ENSSSCG00000030849|ENSSSCG00000027573
DLY	MHC class II protein complex	Gene Ontology	GO:0042613	6	6	9.83347e-08	1.47283e-05	ENSSSCG00000001453|ENSSSCG00000001469|ENSSSCG00000001456|ENSSSCG00000001457|ENSSSCG00000001472|ENSSSCG00000001470
DLY	large ribosomal subunit	Gene Ontology	GO:0015934	6	20	1.88012e-05	0.00120686	ENSSSCG00000011272|ENSSSCG00000008170|ENSSSCG00000014569|ENSSSCG00000025507|ENSSSCG00000024260|ENSSSCG00000027573
DLY	RNA binding	Gene Ontology	GO:0003723	22	354	3.98722e-05	0.00244308	ENSSSCG00000029830|ENSSSCG00000024776|ENSSSCG00000012405|ENSSSCG00000000667|ENSSSCG00000011272|ENSSSCG00000010568|ENSSSCG00000020817|ENSSSCG00000011952|ENSSSCG00000006081|ENSSSCG00000016998|ENSSSCG00000003042|ENSSSCG00000006899|ENSSSCG00000013237|ENSSSCG00000026064|ENSSSCG00000022842|ENSSSCG00000024260|ENSSSCG00000000722|ENSSSCG00000013659|ENSSSCG00000025403|ENSSSCG00000024974|ENSSSCG00000000895|…
Duroc	calcium ion binding	Gene Ontology	GO:0005509	68	437	1.34641e-07	0.000210642	ENSSSCG00000009203|ENSSSCG00000003663|ENSSSCG00000003711|ENSSSCG00000010570|ENSSSCG00000006981|ENSSSCG00000028338|ENSSSCG00000008603|ENSSSCG00000008762|ENSSSCG00000006059|ENSSSCG00000012113|ENSSSCG00000011666|ENSSSCG00000011299|ENSSSCG00000005699|ENSSSCG00000002257|ENSSSCG00000016802|ENSSSCG00000023351|ENSSSCG00000000732|ENSSSCG00000007439|ENSSSCG00000007058|ENSSSCG00000017018|ENSSSCG00000004907|…
Duroc	integral component of plasma membrane	Gene Ontology	GO:0005887	78	534	1.65795e-07	0.000210642	ENSSSCG00000028923|ENSSSCG00000017277|ENSSSCG00000017271|ENSSSCG00000028969|ENSSSCG00000009092|ENSSSCG00000027952|ENSSSCG00000022891|ENSSSCG00000009971|ENSSSCG00000009698|ENSSSCG00000006039|ENSSSCG00000004843|ENSSSCG00000009929|ENSSSCG00000011039|ENSSSCG00000004827|ENSSSCG00000006338|ENSSSCG00000006696|ENSSSCG00000015048|ENSSSCG00000017018|ENSSSCG00000023915|ENSSSCG00000000456|ENSSSCG00000024022|…
Duroc	cell-cell adhesion via plasma-membrane adhesion molecules	Gene Ontology	GO:0098742	9	15	1.96953e-05	0.0166819	ENSSSCG00000017277|ENSSSCG00000004885|ENSSSCG00000004903|ENSSSCG00000029189|ENSSSCG00000010278|ENSSSCG00000003051|ENSSSCG00000007439|ENSSSCG00000002684|ENSSSCG00000016802
Duroc	neuronal cell body	Gene Ontology	GO:0043025	19	90	0.000188928	0.0935546	ENSSSCG00000009203|ENSSSCG00000010809|ENSSSCG00000017728|ENSSSCG00000010591|ENSSSCG00000013545|ENSSSCG00000016621|ENSSSCG00000015515|ENSSSCG00000016022|ENSSSCG00000022568|ENSSSCG00000008560|ENSSSCG00000013892|ENSSSCG00000015893|ENSSSCG00000007437|ENSSSCG00000003527|ENSSSCG00000001567|ENSSSCG00000017078|ENSSSCG00000005504|ENSSSCG00000001664|ENSSSCG00000004209
Duroc	regulation of membrane potential	Gene Ontology	GO:0042391	13	48	0.000254697	0.0935546	ENSSSCG00000013833|ENSSSCG00000026527|ENSSSCG00000021453|ENSSSCG00000004367|ENSSSCG00000004366|ENSSSCG00000012129|ENSSSCG00000026363|ENSSSCG00000004827|ENSSSCG00000009698|ENSSSCG00000017078|ENSSSCG00000012535|ENSSSCG00000017025|ENSSSCG00000014796
Duroc	transmembrane signaling receptor activity	Gene Ontology	GO:0004888	14	55	0.000257726	0.0935546	ENSSSCG00000016412|ENSSSCG00000006350|ENSSSCG00000017277|ENSSSCG00000016569|ENSSSCG00000012129|ENSSSCG00000009256|ENSSSCG00000009698|ENSSSCG00000029886|ENSSSCG00000006309|ENSSSCG00000017078|ENSSSCG00000012535|ENSSSCG00000014796|ENSSSCG00000008340|ENSSSCG00000008134
Duroc	catenin complex	Gene Ontology	GO:0016342	8	19	0.000378221	0.114523	ENSSSCG00000004885|ENSSSCG00000004903|ENSSSCG00000029189|ENSSSCG00000010278|ENSSSCG00000023329|ENSSSCG00000007439|ENSSSCG00000002684|ENSSSCG00000016802
Duroc	signal transduction	Gene Ontology	GO:0007165	47	359	0.000467293	0.114523	ENSSSCG00000014391|ENSSSCG00000005393|ENSSSCG00000004896|ENSSSCG00000029815|ENSSSCG00000009698|ENSSSCG00000001748|ENSSSCG00000001535|ENSSSCG00000011039|ENSSSCG00000006218|ENSSSCG00000000092|ENSSSCG00000007575|ENSSSCG00000017078|ENSSSCG00000004165|ENSSSCG00000017018|ENSSSCG00000012644|ENSSSCG00000005948|ENSSSCG00000028531|ENSSSCG00000026363|ENSSSCG00000005894|ENSSSCG00000004827|ENSSSCG00000009229|…
Duroc	cilium	Gene Ontology	GO:0005929	16	75	0.000535716	0.114523	ENSSSCG00000010586|ENSSSCG00000011733|ENSSSCG00000027312|ENSSSCG00000003760|ENSSSCG00000021571|ENSSSCG00000008745|ENSSSCG00000011492|ENSSSCG00000012964|ENSSSCG00000007859|ENSSSCG00000027952|ENSSSCG00000016569|ENSSSCG00000006709|ENSSSCG00000009929|ENSSSCG00000006302|ENSSSCG00000001746|ENSSSCG00000012488
Duroc	cation channel complex	Gene Ontology	GO:0034703	5	6	0.000541341	0.114523	ENSSSCG00000024022|ENSSSCG00000009092|ENSSSCG00000012587|ENSSSCG00000016153|ENSSSCG00000009217
CN	extracellular space	Gene Ontology	GO:0005615	25	676	4.3611e-08	3.07458e-05	ENSSSCG00000009266|ENSSSCG00000016286|ENSSSCG00000008073|ENSSSCG00000023852|ENSSSCG00000026605|ENSSSCG00000000131|ENSSSCG00000001473|ENSSSCG00000029879|ENSSSCG00000014626|ENSSSCG00000006450|ENSSSCG00000004212|ENSSSCG00000017261|ENSSSCG00000000029|ENSSSCG00000016856|ENSSSCG00000023849|ENSSSCG00000029305|ENSSSCG00000030518|ENSSSCG00000016972|ENSSSCG00000027555|ENSSSCG00000014987|ENSSSCG00000005488|…
CN	extracellular region	Gene Ontology	GO:0005576	11	261	0.000111843	0.0394246	ENSSSCG00000006792|ENSSSCG00000009266|ENSSSCG00000001434|ENSSSCG00000011768|ENSSSCG00000016522|ENSSSCG00000001521|ENSSSCG00000005214|ENSSSCG00000014626|ENSSSCG00000029305|ENSSSCG00000008938|ENSSSCG00000006355
CN	proteolysis	Gene Ontology	GO:0006508	11	277	0.000184564	0.0433724	ENSSSCG00000027093|ENSSSCG00000006792|ENSSSCG00000016286|ENSSSCG00000023612|ENSSSCG00000014987|ENSSSCG00000010272|ENSSSCG00000029879|ENSSSCG00000007765|ENSSSCG00000023849|ENSSSCG00000030518|ENSSSCG00000009646
CN	regulation of metabolic process	Gene Ontology	GO:0019222	3	16	0.00090165	0.148057	ENSSSCG00000012661|ENSSSCG00000004406|ENSSSCG00000004309
CN	integral component of membrane	Gene Ontology	GO:0016021	44	2797	0.00210489	0.148057	ENSSSCG00000013025|ENSSSCG00000000131|ENSSSCG00000004309|ENSSSCG00000013618|ENSSSCG00000000211|ENSSSCG00000011362|ENSSSCG00000012030|ENSSSCG00000024353|ENSSSCG00000010039|ENSSSCG00000017393|ENSSSCG00000006450|ENSSSCG00000008115|ENSSSCG00000009495|ENSSSCG00000004458|ENSSSCG00000027093|ENSSSCG00000002915|ENSSSCG00000026386|ENSSSCG00000010800|ENSSSCG00000006569|ENSSSCG00000006021|ENSSSCG00000014761|…
CN	positive regulation of epithelial cell proliferation involved in wound healing	Gene Ontology	GO:0060054	2	5	0.00211079	0.148057	ENSSSCG00000014987|ENSSSCG00000009266
CN	positive regulation of leukocyte chemotaxis	Gene Ontology	GO:0002690	2	5	0.00211079	0.148057	ENSSSCG00000016286|ENSSSCG00000016522
CN	positive regulation of ossification	Gene Ontology	GO:0045778	2	5	0.00211079	0.148057	ENSSSCG00000016522|ENSSSCG00000030095
CN	transmembrane transport	Gene Ontology	GO:0055085	8	221	0.00246864	0.148057	ENSSSCG00000013344|ENSSSCG00000003248|ENSSSCG00000013025|ENSSSCG00000002827|ENSSSCG00000000211|ENSSSCG00000009495|ENSSSCG00000017797|ENSSSCG00000011256
CN	epinephrine binding	Gene Ontology	GO:0051379	2	6	0.00279552	0.148057	ENSSSCG00000008122|ENSSSCG00000015821
CN	low-density lipoprotein particle remodeling	Gene Ontology	GO:0034374	2	6	0.00279552	0.148057	ENSSSCG00000017637|ENSSSCG00000006355
Yorkshire	extracellular space	Gene Ontology	GO:0005615	65	676	1.96605e-20	2.90189e-17	ENSSSCG00000006592|ENSSSCG00000006590|ENSSSCG00000007490|ENSSSCG00000023032|ENSSSCG00000005494|ENSSSCG00000020984|ENSSSCG00000021155|ENSSSCG00000015326|ENSSSCG00000000660|ENSSSCG00000002456|ENSSSCG00000014169|ENSSSCG00000002882|ENSSSCG00000002524|ENSSSCG00000000915|ENSSSCG00000021328|ENSSSCG00000000188|ENSSSCG00000014278|ENSSSCG00000010011|ENSSSCG00000023686|ENSSSCG00000016754|ENSSSCG00000010336|…
Yorkshire	collagen-containing extracellular matrix	Gene Ontology	GO:0062023	14	84	7.44729e-08	5.4961e-05	ENSSSCG00000016364|ENSSSCG00000016174|ENSSSCG00000017082|ENSSSCG00000015270|ENSSSCG00000029414|ENSSSCG00000000915|ENSSSCG00000027331|ENSSSCG00000016294|ENSSSCG00000011186|ENSSSCG00000022506|ENSSSCG00000015249|ENSSSCG00000012766|ENSSSCG00000009545|ENSSSCG00000005494
Yorkshire	extracellular matrix	Gene Ontology	GO:0031012	15	116	4.9798e-07	0.000183755	ENSSSCG00000029260|ENSSSCG00000012026|ENSSSCG00000011727|ENSSSCG00000006359|ENSSSCG00000004192|ENSSSCG00000016034|ENSSSCG00000006940|ENSSSCG00000003088|ENSSSCG00000005751|ENSSSCG00000004436|ENSSSCG00000015249|ENSSSCG00000013667|ENSSSCG00000009545|ENSSSCG00000022347|ENSSSCG00000014983
Yorkshire	extracellular matrix structural constituent	Gene Ontology	GO:0005201	9	41	2.28288e-06	0.000673906	ENSSSCG00000016174|ENSSSCG00000016034|ENSSSCG00000007861|ENSSSCG00000005751|ENSSSCG00000004436|ENSSSCG00000015326|ENSSSCG00000013667|ENSSSCG00000009545|ENSSSCG00000005494
Yorkshire	extracellular region	Gene Ontology	GO:0005576	20	261	1.29364e-05	0.00318234	ENSSSCG00000016364|ENSSSCG00000004078|ENSSSCG00000002134|ENSSSCG00000015477|ENSSSCG00000016393|ENSSSCG00000011453|ENSSSCG00000011294|ENSSSCG00000023032|ENSSSCG00000008997|ENSSSCG00000021155|ENSSSCG00000025560|ENSSSCG00000012871|ENSSSCG00000013901|ENSSSCG00000010336|ENSSSCG00000016997|ENSSSCG00000025414|ENSSSCG00000029501|ENSSSCG00000006940|ENSSSCG00000013765|ENSSSCG00000000932
Yorkshire	hormone activity	Gene Ontology	GO:0005179	9	54	1.64413e-05	0.00346676	ENSSSCG00000004078|ENSSSCG00000021155|ENSSSCG00000013408|ENSSSCG00000021910|ENSSSCG00000025414|ENSSSCG00000009642|ENSSSCG00000023686|ENSSSCG00000013765|ENSSSCG00000013575
Yorkshire	signaling receptor binding	Gene Ontology	GO:0005102	13	124	2.28574e-05	0.0042172	ENSSSCG00000016174|ENSSSCG00000008997|ENSSSCG00000016393|ENSSSCG00000002524|ENSSSCG00000029414|ENSSSCG00000029501|ENSSSCG00000012525|ENSSSCG00000028758|ENSSSCG00000005494|ENSSSCG00000012482|ENSSSCG00000012528|ENSSSCG00000002267|ENSSSCG00000000660
Yorkshire	extracellular matrix organization	Gene Ontology	GO:0030198	11	95	4.26002e-05	0.00599925	ENSSSCG00000029260|ENSSSCG00000012026|ENSSSCG00000011727|ENSSSCG00000006359|ENSSSCG00000016034|ENSSSCG00000005751|ENSSSCG00000014983|ENSSSCG00000015249|ENSSSCG00000013667|ENSSSCG00000009545|ENSSSCG00000004436
Yorkshire	secretory granule	Gene Ontology	GO:0030141	7	34	4.47098e-05	0.00599925	ENSSSCG00000022162|ENSSSCG00000007164|ENSSSCG00000023032|ENSSSCG00000021155|ENSSSCG00000002456|ENSSSCG00000012883|ENSSSCG00000021328
Yorkshire	regulation of BMP signaling pathway	Gene Ontology	GO:0030510	4	6	5.83924e-05	0.00718227	ENSSSCG00000010529|ENSSSCG00000025535|ENSSSCG00000002267|ENSSSCG00000016892
LY	apical plasma membrane	Gene Ontology	GO:0016324	16	127	3.81865e-07	0.000596473	ENSSSCG00000028218|ENSSSCG00000001700|ENSSSCG00000002524|ENSSSCG00000014055|ENSSSCG00000026423|ENSSSCG00000012852|ENSSSCG00000005222|ENSSSCG00000009786|ENSSSCG00000016328|ENSSSCG00000008550|ENSSSCG00000017117|ENSSSCG00000011361|ENSSSCG00000007861|ENSSSCG00000021971|ENSSSCG00000017232|ENSSSCG00000006693
LY	brush border membrane	Gene Ontology	GO:0031526	7	22	4.57623e-06	0.00331546	ENSSSCG00000012138|ENSSSCG00000014055|ENSSSCG00000012852|ENSSSCG00000025049|ENSSSCG00000017117|ENSSSCG00000011361|ENSSSCG00000017232
LY	integral component of plasma membrane	Gene Ontology	GO:0005887	32	534	8.00871e-06	0.00331546	ENSSSCG00000028922|ENSSSCG00000021812|ENSSSCG00000011443|ENSSSCG00000016140|ENSSSCG00000002632|ENSSSCG00000003604|ENSSSCG00000002555|ENSSSCG00000011361|ENSSSCG00000026169|ENSSSCG00000004673|ENSSSCG00000005311|ENSSSCG00000007718|ENSSSCG00000006457|ENSSSCG00000017117|ENSSSCG00000023762|ENSSSCG00000003732|ENSSSCG00000006458|ENSSSCG00000007807|ENSSSCG00000011904|ENSSSCG00000000385|ENSSSCG00000003669|…
LY	symporter activity	Gene Ontology	GO:0015293	7	25	9.26924e-06	0.00331546	ENSSSCG00000026169|ENSSSCG00000002632|ENSSSCG00000003669|ENSSSCG00000017120|ENSSSCG00000013338|ENSSSCG00000017117|ENSSSCG00000004673
LY	proteolysis	Gene Ontology	GO:0006508	21	277	1.27355e-05	0.00331546	ENSSSCG00000017037|ENSSSCG00000011723|ENSSSCG00000004870|ENSSSCG00000001849|ENSSSCG00000012138|ENSSSCG00000016220|ENSSSCG00000000265|ENSSSCG00000001724|ENSSSCG00000017296|ENSSSCG00000010620|ENSSSCG00000003410|ENSSSCG00000028711|ENSSSCG00000015894|ENSSSCG00000026994|ENSSSCG00000010056|ENSSSCG00000015249|ENSSSCG00000021971|ENSSSCG00000003732|ENSSSCG00000016135|ENSSSCG00000012651|ENSSSCG00000002389
LY	transporter activity	Gene Ontology	GO:0005215	5	11	2.85514e-05	0.00557466	ENSSSCG00000003669|ENSSSCG00000026423|ENSSSCG00000026169|ENSSSCG00000004923|ENSSSCG00000011846
LY	zinc ion binding	Gene Ontology	GO:0008270	29	502	4.06055e-05	0.00677938	ENSSSCG00000017886|ENSSSCG00000015249|ENSSSCG00000016220|ENSSSCG00000006328|ENSSSCG00000000667|ENSSSCG00000030408|ENSSSCG00000000875|ENSSSCG00000015771|ENSSSCG00000017296|ENSSSCG00000016442|ENSSSCG00000016754|ENSSSCG00000010728|ENSSSCG00000006143|ENSSSCG00000025160|ENSSSCG00000021971|ENSSSCG00000003732|ENSSSCG00000030108|ENSSSCG00000007538|ENSSSCG00000025560|ENSSSCG00000030300|ENSSSCG00000010969|…
LY	response to bacterium	Gene Ontology	GO:0009617	8	46	4.34019e-05	0.00677938	ENSSSCG00000014561|ENSSSCG00000003763|ENSSSCG00000011904|ENSSSCG00000017283|ENSSSCG00000028218|ENSSSCG00000016196|ENSSSCG00000017416|ENSSSCG00000009881
LY	microvillus membrane	Gene Ontology	GO:0031528	4	6	6.35623e-05	0.00902584	ENSSSCG00000028218|ENSSSCG00000021971|ENSSSCG00000012852|ENSSSCG00000014055
LY	lipoprotein metabolic process	Gene Ontology	GO:0042157	4	7	9.7976e-05	0.0127532	ENSSSCG00000009179|ENSSSCG00000016746|ENSSSCG00000015069|ENSSSCG00000000647
WildBoar	extracellular space	Gene Ontology	GO:0005615	16	676	0.000270886	0.188313	ENSSSCG00000003832|ENSSSCG00000025020|ENSSSCG00000017705|ENSSSCG00000009262|ENSSSCG00000004191|ENSSSCG00000004891|ENSSSCG00000016574|ENSSSCG00000003431|ENSSSCG00000016337|ENSSSCG00000007691|ENSSSCG00000007436|ENSSSCG00000008749|ENSSSCG00000026852|ENSSSCG00000002669|ENSSSCG00000012004|ENSSSCG00000016486
WildBoar	serine-type endopeptidase activity	Gene Ontology	GO:0004252	6	111	0.000500167	0.188313	ENSSSCG00000016384|ENSSSCG00000025020|ENSSSCG00000006455|ENSSSCG00000016901|ENSSSCG00000008927|ENSSSCG00000008723
WildBoar	negative regulation of viral genome replication	Gene Ontology	GO:0045071	3	20	0.000953906	0.195828	ENSSSCG00000008648|ENSSSCG00000017705|ENSSSCG00000009921
WildBoar	positive regulation of natural killer cell chemotaxis	Gene Ontology	GO:2000503	2	5	0.00148105	0.195828	ENSSSCG00000006298|ENSSSCG00000017705
WildBoar	phosphatidylinositol phosphate binding	Gene Ontology	GO:1901981	2	6	0.00196369	0.195828	ENSSSCG00000030000|ENSSSCG00000009410
WildBoar	tubulin binding	Gene Ontology	GO:0015631	3	28	0.00230349	0.195828	ENSSSCG00000001067|ENSSSCG00000026257|ENSSSCG00000017542
WildBoar	protein self-association	Gene Ontology	GO:0043621	3	28	0.00230349	0.195828	ENSSSCG00000008648|ENSSSCG00000025020|ENSSSCG00000017705
WildBoar	cellular response to fibroblast growth factor stimulus	Gene Ontology	GO:0044344	2	7	0.00251063	0.195828	ENSSSCG00000004755|ENSSSCG00000017705
WildBoar	thymus development	Gene Ontology	GO:0048538	3	31	0.00300991	0.195828	ENSSSCG00000029073|ENSSSCG00000005369|ENSSSCG00000001987
WildBoar	proteolysis	Gene Ontology	GO:0006508	8	277	0.0031159	0.195828	ENSSSCG00000016384|ENSSSCG00000008927|ENSSSCG00000007436|ENSSSCG00000016901|ENSSSCG00000007009|ENSSSCG00000007008|ENSSSCG00000023514|ENSSSCG00000008723
Part2:KEGG
Group	#Term	Database	ID	Input number	Background number	P-Value	Corrected P-Value	Input
Bama	Complement and coagulation cascades	KEGG PATHWAY	ssc04610	15	73	2.04752e-10	2.74572e-07	ENSSSCG00000001427|ENSSSCG00000024914|ENSSSCG00000001422|ENSSSCG00000029503|ENSSSCG00000009138|ENSSSCG00000015662|ENSSSCG00000023301|ENSSSCG00000025133|ENSSSCG00000005512|ENSSSCG00000003524|ENSSSCG00000010312|ENSSSCG00000015661|ENSSSCG00000016861|ENSSSCG00000024791|ENSSSCG00000007754
Bama	Pertussis	KEGG PATHWAY	ssc05133	12	62	2.45697e-08	1.6474e-05	ENSSSCG00000001427|ENSSSCG00000008953|ENSSSCG00000001422|ENSSSCG00000017044|ENSSSCG00000015652|ENSSSCG00000015661|ENSSSCG00000015662|ENSSSCG00000025133|ENSSSCG00000028711|ENSSSCG00000003524|ENSSSCG00000005512|ENSSSCG00000007754
Bama	Staphylococcus aureus infection	KEGG PATHWAY	ssc05150	10	42	6.80442e-08	3.04158e-05	ENSSSCG00000001427|ENSSSCG00000024914|ENSSSCG00000001422|ENSSSCG00000015652|ENSSSCG00000009138|ENSSSCG00000025133|ENSSSCG00000001453|ENSSSCG00000003524|ENSSSCG00000005512|ENSSSCG00000007754
Bama	Cytokine-cytokine receptor interaction	KEGG PATHWAY	ssc04060	16	212	1.49406e-05	0.00400706	ENSSSCG00000008953|ENSSSCG00000000136|ENSSSCG00000017044|ENSSSCG00000014441|ENSSSCG00000017723|ENSSSCG00000008959|ENSSSCG00000000687|ENSSSCG00000000482|ENSSSCG00000015652|ENSSSCG00000014825|ENSSSCG00000013593|ENSSSCG00000005203|ENSSSCG00000008978|ENSSSCG00000007501|ENSSSCG00000014310|ENSSSCG00000008134
Bama	Cell cycle	KEGG PATHWAY	ssc04110	11	107	2.50391e-05	0.00559624	ENSSSCG00000011624|ENSSSCG00000029264|ENSSSCG00000007268|ENSSSCG00000003949|ENSSSCG00000000265|ENSSSCG00000003861|ENSSSCG00000010122|ENSSSCG00000015215|ENSSSCG00000003419|ENSSSCG00000004782|ENSSSCG00000029326
Bama	Viral protein interaction with cytokine and cytokine receptor	KEGG PATHWAY	ssc04061	8	76	0.000277291	0.0286036	ENSSSCG00000008953|ENSSSCG00000014441|ENSSSCG00000017723|ENSSSCG00000008959|ENSSSCG00000014310|ENSSSCG00000015652|ENSSSCG00000013593|ENSSSCG00000008978
Bama	Legionellosis	KEGG PATHWAY	ssc05134	6	45	0.000521844	0.0466528	ENSSSCG00000008953|ENSSSCG00000017044|ENSSSCG00000008959|ENSSSCG00000025133|ENSSSCG00000028711|ENSSSCG00000007754
Bama	Systemic lupus erythematosus	KEGG PATHWAY	ssc05322	7	70	0.000881357	0.0695235	ENSSSCG00000001427|ENSSSCG00000001422|ENSSSCG00000015652|ENSSSCG00000001453|ENSSSCG00000003524|ENSSSCG00000016861|ENSSSCG00000005512
Bama	Oocyte meiosis	KEGG PATHWAY	ssc04114	8	96	0.00116098	0.0822795	ENSSSCG00000011207|ENSSSCG00000003949|ENSSSCG00000000265|ENSSSCG00000004077|ENSSSCG00000007650|ENSSSCG00000003419|ENSSSCG00000029326|ENSSSCG00000029264
Bama	Amoebiasis	KEGG PATHWAY	ssc05146	7	78	0.00157934	0.0962678	ENSSSCG00000008953|ENSSSCG00000017044|ENSSSCG00000004889|ENSSSCG00000015652|ENSSSCG00000025133|ENSSSCG00000007520|ENSSSCG00000007754
DLY	Ribosome	KEGG PATHWAY	ssc03010	34	118	1.2563e-24	1.69349e-21	ENSSSCG00000029785|ENSSSCG00000008170|ENSSSCG00000020817|ENSSSCG00000025928|ENSSSCG00000012405|ENSSSCG00000004970|ENSSSCG00000027573|ENSSSCG00000011272|ENSSSCG00000029830|ENSSSCG00000014569|ENSSSCG00000004002|ENSSSCG00000012842|ENSSSCG00000017239|ENSSSCG00000011952|ENSSSCG00000006081|ENSSSCG00000009146|ENSSSCG00000009019|ENSSSCG00000030849|ENSSSCG00000003165|ENSSSCG00000006899|ENSSSCG00000027358|…
DLY	Asthma	KEGG PATHWAY	ssc05310	8	21	1.63195e-07	2.19987e-05	ENSSSCG00000001453|ENSSSCG00000001469|ENSSSCG00000001456|ENSSSCG00000001457|ENSSSCG00000001472|ENSSSCG00000001455|ENSSSCG00000001470|ENSSSCG00000001459
DLY	Type I diabetes mellitus	KEGG PATHWAY	ssc04940	9	33	2.9093e-07	3.56521e-05	ENSSSCG00000001453|ENSSSCG00000001469|ENSSSCG00000001456|ENSSSCG00000001457|ENSSSCG00000001472|ENSSSCG00000001455|ENSSSCG00000001470|ENSSSCG00000001459|ENSSSCG00000001403
DLY	Autoimmune thyroid disease	KEGG PATHWAY	ssc05320	9	35	4.44704e-07	4.99551e-05	ENSSSCG00000025434|ENSSSCG00000001453|ENSSSCG00000001469|ENSSSCG00000001456|ENSSSCG00000001457|ENSSSCG00000001472|ENSSSCG00000001455|ENSSSCG00000001470|ENSSSCG00000001459
DLY	Intestinal immune network for IgA production	KEGG PATHWAY	ssc04672	9	36	5.45051e-07	5.65176e-05	ENSSSCG00000001470|ENSSSCG00000001453|ENSSSCG00000001469|ENSSSCG00000001456|ENSSSCG00000001457|ENSSSCG00000001472|ENSSSCG00000001455|ENSSSCG00000000667|ENSSSCG00000001459
DLY	Graft-versus-host disease	KEGG PATHWAY	ssc05332	8	26	6.26194e-07	6.02935e-05	ENSSSCG00000001453|ENSSSCG00000001469|ENSSSCG00000001456|ENSSSCG00000001457|ENSSSCG00000001472|ENSSSCG00000001455|ENSSSCG00000001470|ENSSSCG00000001459
DLY	Allograft rejection	KEGG PATHWAY	ssc05330	8	29	1.25595e-06	0.000112868	ENSSSCG00000001453|ENSSSCG00000001469|ENSSSCG00000001456|ENSSSCG00000001457|ENSSSCG00000001472|ENSSSCG00000001455|ENSSSCG00000001470|ENSSSCG00000001459
DLY	Antigen processing and presentation	KEGG PATHWAY	ssc04612	9	45	2.74056e-06	0.000228174	ENSSSCG00000013901|ENSSSCG00000001453|ENSSSCG00000001469|ENSSSCG00000001456|ENSSSCG00000001457|ENSSSCG00000001472|ENSSSCG00000001455|ENSSSCG00000001470|ENSSSCG00000001459
DLY	Hematopoietic cell lineage	KEGG PATHWAY	ssc04640	11	74	2.87756e-06	0.000228174	ENSSSCG00000007807|ENSSSCG00000021812|ENSSSCG00000001453|ENSSSCG00000001469|ENSSSCG00000001456|ENSSSCG00000001457|ENSSSCG00000001472|ENSSSCG00000001455|ENSSSCG00000001470|ENSSSCG00000001459|ENSSSCG00000025644
DLY	Inflammatory bowel disease (IBD)	KEGG PATHWAY	ssc05321	9	52	7.78966e-06	0.000583359	ENSSSCG00000007816|ENSSSCG00000001453|ENSSSCG00000001469|ENSSSCG00000001456|ENSSSCG00000001457|ENSSSCG00000001472|ENSSSCG00000001455|ENSSSCG00000001470|ENSSSCG00000001459
Duroc	Cholinergic synapse	KEGG PATHWAY	ssc04725	17	77	0.000257058	0.0935546	ENSSSCG00000003395|ENSSSCG00000005953|ENSSSCG00000010392|ENSSSCG00000024784|ENSSSCG00000016726|ENSSSCG00000010872|ENSSSCG00000004421|ENSSSCG00000017268|ENSSSCG00000027952|ENSSSCG00000015323|ENSSSCG00000021203|ENSSSCG00000013754|ENSSSCG00000007058|ENSSSCG00000004281|ENSSSCG00000007056|ENSSSCG00000017991|ENSSSCG00000009123
Duroc	Rap1 signaling pathway	KEGG PATHWAY	ssc04015	28	174	0.000407588	0.114523	ENSSSCG00000014391|ENSSSCG00000003756|ENSSSCG00000010872|ENSSSCG00000017527|ENSSSCG00000008585|ENSSSCG00000015048|ENSSSCG00000007058|ENSSSCG00000015403|ENSSSCG00000011497|ENSSSCG00000008842|ENSSSCG00000007056|ENSSSCG00000008881|ENSSSCG00000023376|ENSSSCG00000021203|ENSSSCG00000015959|ENSSSCG00000014007|ENSSSCG00000017268|ENSSSCG00000027443|ENSSSCG00000027952|ENSSSCG00000016855|ENSSSCG00000016878|…
Duroc	Axon guidance	KEGG PATHWAY	ssc04360	25	155	0.000788721	0.133609	ENSSSCG00000026130|ENSSSCG00000009123|ENSSSCG00000011872|ENSSSCG00000009092|ENSSSCG00000029815|ENSSSCG00000024022|ENSSSCG00000012001|ENSSSCG00000009943|ENSSSCG00000015398|ENSSSCG00000023376|ENSSSCG00000021203|ENSSSCG00000005723|ENSSSCG00000008560|ENSSSCG00000027312|ENSSSCG00000017268|ENSSSCG00000000896|ENSSSCG00000011398|ENSSSCG00000007477|ENSSSCG00000012002|ENSSSCG00000003395|ENSSSCG00000016569|…
Duroc	Circadian entrainment	KEGG PATHWAY	ssc04713	13	62	0.00197476	0.185847	ENSSSCG00000007058|ENSSSCG00000009123|ENSSSCG00000008866|ENSSSCG00000016726|ENSSSCG00000017268|ENSSSCG00000006393|ENSSSCG00000003133|ENSSSCG00000027952|ENSSSCG00000015323|ENSSSCG00000010142|ENSSSCG00000017562|ENSSSCG00000007056|ENSSSCG00000000614
Duroc	Morphine addiction	KEGG PATHWAY	ssc05032	14	73	0.00278286	0.207978	ENSSSCG00000004165|ENSSSCG00000016726|ENSSSCG00000010683|ENSSSCG00000017268|ENSSSCG00000004074|ENSSSCG00000027952|ENSSSCG00000015323|ENSSSCG00000017025|ENSSSCG00000013754|ENSSSCG00000004027|ENSSSCG00000006218|ENSSSCG00000004827|ENSSSCG00000009956|ENSSSCG00000006393
Duroc	Serotonergic synapse	KEGG PATHWAY	ssc04726	14	78	0.00468549	0.300643	ENSSSCG00000023351|ENSSSCG00000016273|ENSSSCG00000007058|ENSSSCG00000024784|ENSSSCG00000016621|ENSSSCG00000007056|ENSSSCG00000017268|ENSSSCG00000006393|ENSSSCG00000027952|ENSSSCG00000015323|ENSSSCG00000013754|ENSSSCG00000014428|ENSSSCG00000021122|ENSSSCG00000030227
Duroc	Phospholipase D signaling pathway	KEGG PATHWAY	ssc04072	20	132	0.00473267	0.300643	ENSSSCG00000023351|ENSSSCG00000003395|ENSSSCG00000017991|ENSSSCG00000006357|ENSSSCG00000003756|ENSSSCG00000016726|ENSSSCG00000023891|ENSSSCG00000010872|ENSSSCG00000004421|ENSSSCG00000017268|ENSSSCG00000027952|ENSSSCG00000027443|ENSSSCG00000021203|ENSSSCG00000015959|ENSSSCG00000022550|ENSSSCG00000014891|ENSSSCG00000007058|ENSSSCG00000008842|ENSSSCG00000007056|ENSSSCG00000009431
Duroc	Oxytocin signaling pathway	KEGG PATHWAY	ssc04921	19	124	0.00522593	0.301797	ENSSSCG00000023351|ENSSSCG00000010925|ENSSSCG00000017271|ENSSSCG00000009123|ENSSSCG00000008866|ENSSSCG00000024784|ENSSSCG00000003257|ENSSSCG00000016726|ENSSSCG00000017268|ENSSSCG00000006393|ENSSSCG00000027952|ENSSSCG00000005322|ENSSSCG00000010142|ENSSSCG00000004955|ENSSSCG00000007477|ENSSSCG00000007058|ENSSSCG00000007056|ENSSSCG00000017991|ENSSSCG00000015402
Duroc	Type II diabetes mellitus	KEGG PATHWAY	ssc04930	9	40	0.0063533	0.32065	ENSSSCG00000013378|ENSSSCG00000003395|ENSSSCG00000008444|ENSSSCG00000000910|ENSSSCG00000021203|ENSSSCG00000009228|ENSSSCG00000013754|ENSSSCG00000017562|ENSSSCG00000023915
Duroc	Hedgehog signaling pathway	KEGG PATHWAY	ssc04340	8	35	0.00911689	0.326282	ENSSSCG00000010586|ENSSSCG00000027312|ENSSSCG00000010563|ENSSSCG00000004558|ENSSSCG00000016569|ENSSSCG00000015733|ENSSSCG00000006302|ENSSSCG00000009956
CN	IL-17 signaling pathway	KEGG PATHWAY	ssc04657	4	72	0.00763635	0.185642	ENSSSCG00000023852|ENSSSCG00000005638|ENSSSCG00000027555|ENSSSCG00000008088
CN	Salivary secretion	KEGG PATHWAY	ssc04970	3	58	0.0245222	0.328774	ENSSSCG00000001988|ENSSSCG00000000211|ENSSSCG00000015821
CN	Histidine metabolism	KEGG PATHWAY	ssc00340	2	22	0.0247628	0.328774	ENSSSCG00000027926|ENSSSCG00000004644
CN	Prion diseases	KEGG PATHWAY	ssc05020	2	29	0.039832	0.328774	ENSSSCG00000008088|ENSSSCG00000016856
CN	Starch and sucrose metabolism	KEGG PATHWAY	ssc00500	2	30	0.0422083	0.328774	ENSSSCG00000028277|ENSSSCG00000028204
CN	Complement and coagulation cascades	KEGG PATHWAY	ssc04610	3	73	0.042924	0.328774	ENSSSCG00000016856|ENSSSCG00000015662|ENSSSCG00000023301
CN	Pancreatic secretion	KEGG PATHWAY	ssc04972	3	74	0.0443401	0.328774	ENSSSCG00000001988|ENSSSCG00000023849|ENSSSCG00000013848
CN	Hematopoietic cell lineage	KEGG PATHWAY	ssc04640	3	74	0.0443401	0.328774	ENSSSCG00000008088|ENSSSCG00000013618|ENSSSCG00000006450
CN	Antifolate resistance	KEGG PATHWAY	ssc01523	2	31	0.0446364	0.328774	ENSSSCG00000008088|ENSSSCG00000009495
CN	Carbohydrate digestion and absorption	KEGG PATHWAY	ssc04973	2	31	0.0446364	0.328774	ENSSSCG00000028277|ENSSSCG00000030013
Yorkshire	Protein digestion and absorption	KEGG PATHWAY	ssc04974	12	69	4.28571e-07	0.000183755	ENSSSCG00000011186|ENSSSCG00000027331|ENSSSCG00000016034|ENSSSCG00000012651|ENSSSCG00000002032|ENSSSCG00000005751|ENSSSCG00000022506|ENSSSCG00000015326|ENSSSCG00000013667|ENSSSCG00000015084|ENSSSCG00000009545|ENSSSCG00000004436
Yorkshire	Glycine, serine and threonine metabolism	KEGG PATHWAY	ssc00260	7	34	4.47098e-05	0.00599925	ENSSSCG00000016402|ENSSSCG00000012347|ENSSSCG00000004672|ENSSSCG00000016829|ENSSSCG00000021767|ENSSSCG00000014108|ENSSSCG00000029945
Yorkshire	ECM-receptor interaction	KEGG PATHWAY	ssc04512	8	64	0.000295488	0.0272588	ENSSSCG00000016174|ENSSSCG00000027331|ENSSSCG00000011186|ENSSSCG00000022506|ENSSSCG00000015326|ENSSSCG00000009216|ENSSSCG00000009545|ENSSSCG00000005494
Yorkshire	Neuroactive ligand-receptor interaction	KEGG PATHWAY	ssc04080	17	264	0.000404535	0.0351231	ENSSSCG00000004078|ENSSSCG00000006545|ENSSSCG00000015639|ENSSSCG00000000932|ENSSSCG00000012883|ENSSSCG00000021155|ENSSSCG00000013408|ENSSSCG00000007164|ENSSSCG00000009336|ENSSSCG00000030565|ENSSSCG00000025414|ENSSSCG00000026602|ENSSSCG00000012380|ENSSSCG00000013261|ENSSSCG00000023592|ENSSSCG00000013765|ENSSSCG00000024685
Yorkshire	Drug metabolism - cytochrome P450	KEGG PATHWAY	ssc00982	6	46	0.0013858	0.0767072	ENSSSCG00000002627|ENSSSCG00000006821|ENSSSCG00000015268|ENSSSCG00000023467|ENSSSCG00000018044|ENSSSCG00000008935
Yorkshire	Metabolism of xenobiotics by cytochrome P450	KEGG PATHWAY	ssc00980	5	44	0.00591985	0.194085	ENSSSCG00000008935|ENSSSCG00000023467|ENSSSCG00000002627|ENSSSCG00000018044|ENSSSCG00000006821
Yorkshire	Focal adhesion	KEGG PATHWAY	ssc04510	10	155	0.00604873	0.194085	ENSSSCG00000016174|ENSSSCG00000027331|ENSSSCG00000022741|ENSSSCG00000007231|ENSSSCG00000011186|ENSSSCG00000022506|ENSSSCG00000015326|ENSSSCG00000009216|ENSSSCG00000009545|ENSSSCG00000005494
Yorkshire	Estrogen signaling pathway	KEGG PATHWAY	ssc04915	8	111	0.00742975	0.215026	ENSSSCG00000026422|ENSSSCG00000021155|ENSSSCG00000017433|ENSSSCG00000017444|ENSSSCG00000017445|ENSSSCG00000002383|ENSSSCG00000017462|ENSSSCG00000017438
Yorkshire	Chemical carcinogenesis	KEGG PATHWAY	ssc05204	5	51	0.0103703	0.239911	ENSSSCG00000008935|ENSSSCG00000023467|ENSSSCG00000002627|ENSSSCG00000018044|ENSSSCG00000006821
Yorkshire	IL-17 signaling pathway	KEGG PATHWAY	ssc04657	6	72	0.0104766	0.239911	ENSSSCG00000006592|ENSSSCG00000006590|ENSSSCG00000017723|ENSSSCG00000014278|ENSSSCG00000006588|ENSSSCG00000002383
LY	PPAR signaling pathway	KEGG PATHWAY	ssc03320	10	65	1.26517e-05	0.00331546	ENSSSCG00000013599|ENSSSCG00000022364|ENSSSCG00000012202|ENSSSCG00000000647|ENSSSCG00000017037|ENSSSCG00000013072|ENSSSCG00000005648|ENSSSCG00000006328|ENSSSCG00000015069|ENSSSCG00000002009
LY	Protein digestion and absorption	KEGG PATHWAY	ssc04974	10	69	2.0179e-05	0.0045028	ENSSSCG00000011723|ENSSSCG00000012138|ENSSSCG00000022948|ENSSSCG00000001724|ENSSSCG00000017120|ENSSSCG00000005222|ENSSSCG00000015894|ENSSSCG00000011355|ENSSSCG00000003732|ENSSSCG00000012651
LY	Viral protein interaction with cytokine and cytokine receptor	KEGG PATHWAY	ssc04061	8	76	0.000968649	0.0723152	ENSSSCG00000016254|ENSSSCG00000015652|ENSSSCG00000014310|ENSSSCG00000013593|ENSSSCG00000017466|ENSSSCG00000008978|ENSSSCG00000015098|ENSSSCG00000001403
LY	African trypanosomiasis	KEGG PATHWAY	ssc05143	5	29	0.00127089	0.0794055	ENSSSCG00000007007|ENSSSCG00000014091|ENSSSCG00000011436|ENSSSCG00000006862|ENSSSCG00000015652
LY	Renin-angiotensin system	KEGG PATHWAY	ssc04614	4	19	0.00208848	0.10874	ENSSSCG00000011723|ENSSSCG00000001849|ENSSSCG00000017296|ENSSSCG00000012138
LY	Mineral absorption	KEGG PATHWAY	ssc04978	5	39	0.00407136	0.153168	ENSSSCG00000011361|ENSSSCG00000030300|ENSSSCG00000010036|ENSSSCG00000017120|ENSSSCG00000025049
LY	NF-kappa B signaling pathway	KEGG PATHWAY	ssc04064	7	78	0.00454033	0.1576	ENSSSCG00000005838|ENSSSCG00000028758|ENSSSCG00000001952|ENSSSCG00000026742|ENSSSCG00000006862|ENSSSCG00000030408|ENSSSCG00000001403
LY	Adipocytokine signaling pathway	KEGG PATHWAY	ssc04920	6	62	0.00602712	0.177351	ENSSSCG00000016718|ENSSSCG00000022364|ENSSSCG00000005838|ENSSSCG00000001952|ENSSSCG00000006328|ENSSSCG00000002009
LY	Arginine and proline metabolism	KEGG PATHWAY	ssc00330	5	44	0.00647974	0.177351	ENSSSCG00000005361|ENSSSCG00000009942|ENSSSCG00000010734|ENSSSCG00000004870|ENSSSCG00000016442
LY	Malaria	KEGG PATHWAY	ssc05144	5	45	0.00705988	0.18607	ENSSSCG00000025133|ENSSSCG00000015652|ENSSSCG00000011436|ENSSSCG00000006862|ENSSSCG00000004012
WildBoar	Viral protein interaction with cytokine and cytokine receptor	KEGG PATHWAY	ssc04061	4	76	0.00488525	0.210813	ENSSSCG00000006298|ENSSSCG00000015653|ENSSSCG00000017705|ENSSSCG00000010967
WildBoar	Vascular smooth muscle contraction	KEGG PATHWAY	ssc04270	4	97	0.0110005	0.290711	ENSSSCG00000009661|ENSSSCG00000026852|ENSSSCG00000015639|ENSSSCG00000003431
WildBoar	cGMP-PKG signaling pathway	KEGG PATHWAY	ssc04022	4	136	0.0321115	0.290711	ENSSSCG00000009661|ENSSSCG00000026852|ENSSSCG00000010629|ENSSSCG00000003431
WildBoar	Cytokine-cytokine receptor interaction	KEGG PATHWAY	ssc04060	5	212	0.0386251	0.290711	ENSSSCG00000006298|ENSSSCG00000015653|ENSSSCG00000017705|ENSSSCG00000027130|ENSSSCG00000010967
WildBoar	TNF signaling pathway	KEGG PATHWAY	ssc04668	3	91	0.0466655	0.290711	ENSSSCG00000007436|ENSSSCG00000017705|ENSSSCG00000001987
WildBoar	Cholesterol metabolism	KEGG PATHWAY	ssc04979	2	40	0.0500135	0.290711	ENSSSCG00000025020|ENSSSCG00000006238
WildBoar	Cytosolic DNA-sensing pathway	KEGG PATHWAY	ssc04623	2	48	0.0681157	0.290711	ENSSSCG00000017705|ENSSSCG00000001987
WildBoar	Taurine and hypotaurine metabolism	KEGG PATHWAY	ssc00430	1	10	0.090165	0.290711	ENSSSCG00000011060
WildBoar	Arrhythmogenic right ventricular cardiomyopathy (ARVC)	KEGG PATHWAY	ssc05412	2	57	0.0906039	0.290711	ENSSSCG00000029073|ENSSSCG00000011046
WildBoar	Bile secretion	KEGG PATHWAY	ssc04976	2	59	0.0958634	0.290711	ENSSSCG00000004597|ENSSSCG00000006238

## Sheet: Supplementary Table4_PHARP
Table S4 The sample information extracted from PHARP
BreedSymbolNew	BioSample	Run	RunCount	BioProject	BreedSymbol.x	proNo	GB	proNoStr	depth	coverage	Region	subRegion	Country	Breed
Ssc	SAMN02298081	SRR949641;SRR949642	2	PRJNA213179	AWB	10	44.424	pro10	24.92	0.97704	Asia	East Asia	China	wild boar
Ssc	SAMN02298082	SRR949643;SRR949644	2	PRJNA213179	AWB	10	49.131	pro10	27.27	0.980638	Asia	East Asia	China	wild boar
Ssc	SAMN02298083	SRR949645;SRR949646;SRR949647	3	PRJNA213179	AWB	10	48.661	pro10	26.24	0.976802	Asia	East Asia	China	wild boar
Ssc	SAMN02298084	SRR949648;SRR949649;SRR949650	3	PRJNA213179	AWB	10	38.18	pro10	20.49	0.979109	Asia	East Asia	China	wild boar
Ssc	SAMN02298085	SRR949651;SRR949652;SRR949653	3	PRJNA213179	AWB	10	37.343	pro10	19.33	0.974568	Asia	East Asia	China	wild boar
Ssc	SAMN02298086	SRR949654;SRR949655;SRR949656	3	PRJNA213179	AWB	10	38.754	pro10	20.55	0.974576	Asia	East Asia	China	wild boar
Ssc	SAMN17783386	SRR13630752	1	PRJNA699491	Ssc	70	34.9187	pro70	8.0354	0.975812	Asia	East Asia	China	wild boar
Ssc	SAMN17783387	SRR13630751	1	PRJNA699491	Ssc	70	38.9417	pro70	9.62838	0.97399	Asia	East Asia	China	wild boar
Ssc	SAMN17783388	SRR13630750	1	PRJNA699491	Ssc	70	32.8945	pro70	9.05126	0.973466	Asia	East Asia	China	wild boar
Ssc	SAMN17783389	SRR13630749	1	PRJNA699491	Ssc	70	39.809	pro70	8.58976	0.976449	Asia	East Asia	China	wild boar
Ssc	SAMN17783390	SRR13630748	1	PRJNA699491	Ssc	70	36.698	pro70	8.28687	0.97413	Asia	East Asia	China	wild boar
Ssc	SAMN17783391	SRR13630747	1	PRJNA699491	Ssc	70	35.4052	pro70	8.81956	0.974281	Asia	East Asia	China	wild boar
TP	SAMN01894367	SRR652262	1	PRJNA186497	TP	6	10.925	pro6	5.94	0.961905	Asia	East Asia	China	wild boar
TP	SAMN01894368	SRR652263	1	PRJNA186497	TP	6	9.602	pro6	4.38	0.954229	Asia	East Asia	China	wild boar
TP	SAMN01894369	SRR652264	1	PRJNA186497	TP	6	7.346	pro6	4.42	0.948413	Asia	East Asia	China	wild boar
TP	SAMN01894370	SRR652265	1	PRJNA186497	TP	6	11.635	pro6	6.63	0.965575	Asia	East Asia	China	wild boar
TP	SAMN01894386	SRR652266	1	PRJNA186497	TP	6	9.198	pro6	4.27	0.945892	Asia	East Asia	China	wild boar
TP	SAMN02298099	SRR949683;SRR949684	2	PRJNA213179	TP	10	51.458	pro10	27.5	0.980032	Asia	East Asia	China	wild boar
TP	SAMN02298100	SRR949685;SRR949686	2	PRJNA213179	TP	10	40.841	pro10	18.52	0.979998	Asia	East Asia	China	wild boar
TP	SAMN02298101	SRR949687;SRR949688	2	PRJNA213179	TP	10	49.728	pro10	26.76	0.981608	Asia	East Asia	China	wild boar
TP	SAMN02298102	SRR949689;SRR949690	2	PRJNA213179	TP	10	51.54	pro10	27.1	0.981364	Asia	East Asia	China	wild boar
TP	SAMN02298103	SRR949691;SRR949692	2	PRJNA213179	TP	10	49.236	pro10	25.82	0.981489	Asia	East Asia	China	wild boar
TP	SAMN02298104	SRR949693;SRR949694	2	PRJNA213179	TP	10	47.734	pro10	25.68	0.981685	Asia	East Asia	China	wild boar
TP	JXHCRR055910	CRR055910	1	PRJCA001440	TP	63	8	pro63	6.83632	0.936253	Asia	East Asia	China	wild boar
TP	SAMN01894407	SRR652327	1	PRJNA186497	TP	6	10.492	pro6	5.8	0.954328	Asia	East Asia	China	wild boar
TP	SAMN01894410	SRR652341	1	PRJNA186497	TP	6	7.655	pro6	4.67	0.950274	Asia	East Asia	China	wild boar
TP	SAMN01894411	SRR652342	1	PRJNA186497	TP	6	7.268	pro6	4.38	0.935148	Asia	East Asia	China	wild boar
TP	SAMN02298111	SRR949707;SRR949708	2	PRJNA213179	TP	10	48.835	pro10	25.9	0.97605	Asia	East Asia	China	wild boar
TP	SAMN02298112	SRR949709;SRR949710	2	PRJNA213179	TP	10	43.652	pro10	23.01	0.973311	Asia	East Asia	China	wild boar
TP	SAMN02298113	SRR949711;SRR949712	2	PRJNA213179	TP	10	46.344	pro10	24.03	0.976338	Asia	East Asia	China	wild boar
TP	SAMN02298114	SRR949713;SRR949714	2	PRJNA213179	TP	10	46.176	pro10	24.46	0.973995	Asia	East Asia	China	wild boar
TP	SAMN12122783	SRR9599739	1	PRJNA550237	TP	49	39.4301	pro49	26.99	0.981345	Asia	East Asia	China	wild boar
TP	SAMN12122784	SRR9599724	1	PRJNA550237	TP	49	40.4859	pro49	27.49	0.981219	Asia	East Asia	China	wild boar
TP	SAMN12122785	SRR9599725	1	PRJNA550237	TP	49	34.6246	pro49	23.71	0.980245	Asia	East Asia	China	wild boar
TP	SAMN12122786	SRR9599726	1	PRJNA550237	TP	49	33.2928	pro49	22.92	0.976471	Asia	East Asia	China	wild boar
TP	SAMN12122787	SRR9599719	1	PRJNA550237	TP	49	35.0033	pro49	24.7	0.980829	Asia	East Asia	China	wild boar
TP	SAMN12122788	SRR9599720	1	PRJNA550237	TP	49	34.9573	pro49	24.6	0.977644	Asia	East Asia	China	wild boar
TP	SAMN01894346	SRR652258	1	PRJNA186497	TP	6	8.251	pro6	4.55	0.953123	Asia	East Asia	China	wild boar
TP	SAMN01894360	SRR652260	1	PRJNA186497	TP	6	9.641	pro6	5.37	0.959214	Asia	East Asia	China	wild boar
TP	SAMN01894361	SRR652261	1	PRJNA186497	TP	6	9.708	pro6	5.32	0.960939	Asia	East Asia	China	wild boar
TP	SAMN01894434	SRR652344	1	PRJNA186497	TP	6	12.769	pro6	6.91	0.961882	Asia	East Asia	China	wild boar
TP	SAMN01894435	SRR652345	1	PRJNA186497	TP	6	9.951	pro6	5.36	0.948594	Asia	East Asia	China	wild boar
TP	SAMN01894436	SRR652346	1	PRJNA186497	TP	6	12.953	pro6	6.42	0.950953	Asia	East Asia	China	wild boar
TP	SAMN01894437	SRR652347	1	PRJNA186497	TP	6	10.507	pro6	5.35	0.938361	Asia	East Asia	China	wild boar
TP	SAMN01894461	SRR652446;SRR652448;SRR652449;SRR652450;SRR652440;SRR652441;SRR652439;SRR652442	8	PRJNA186497	TP	6	125.264	pro6	45.79	0.980238	Asia	East Asia	China	wild boar
TP	SAMN02298105	SRR949695;SRR949696	2	PRJNA213179	TP	10	46.721	pro10	25.9	0.975711	Asia	East Asia	China	wild boar
TP	SAMN02298106	SRR949697;SRR949698	2	PRJNA213179	TP	10	46.663	pro10	25.23	0.97618	Asia	East Asia	China	wild boar
TP	SAMN02298107	SRR949699;SRR949700	2	PRJNA213179	TP	10	46.59	pro10	25.36	0.979649	Asia	East Asia	China	wild boar
TP	SAMN02298108	SRR949701;SRR949702	2	PRJNA213179	TP	10	47.437	pro10	22.13	0.979282	Asia	East Asia	China	wild boar
TP	SAMN02298109	SRR949703;SRR949704	2	PRJNA213179	TP	10	49.888	pro10	27.4	0.980042	Asia	East Asia	China	wild boar
TP	SAMN02298110	SRR949705;SRR949706	2	PRJNA213179	TP	10	48.914	pro10	26.05	0.978449	Asia	East Asia	China	wild boar
Ssc	SAMEA3497815	ERR977151	1	PRJEB9922	AWB	16	14.944	pro16	5.29	0.932112	Asia	East Asia	China	wild boar
Ssc	SAMEA3497817	ERR977160	1	PRJEB9922	AWB	16	14.812	pro16	5.01	0.966385	Asia	East Asia	China	wild boar
Ssc	SAMEA3497818	ERR977161;ERR977162;ERR977163;ERR977164;ERR977165;ERR977166	6	PRJEB9922	AWB	16	62.708	pro16	32.81	0.978881	Asia	East Asia	China	wild boar
Ssc	SAMEA3497820	ERR977170	1	PRJEB9922	AWB	16	13.184	pro16	4.95	0.905632	Asia	East Asia	China	wild boar
Ssc	SAMN04366613	SRR3081291	1	PRJNA305081	AWB	36	13.908	pro36	7.68	0.974746	Asia	East Asia	China	wild boar
Ssc	SAMN04366614	SRR3081302	1	PRJNA305081	AWB	36	15.85	pro36	11.93	0.979448	Asia	East Asia	China	wild boar
Ssc	SAMN04366615	SRR3081331	1	PRJNA305081	AWB	36	16.369	pro36	12.34	0.975881	Asia	East Asia	China	wild boar
TP	SAMN01894388	SRR652268	1	PRJNA186497	TP	6	12.737	pro6	7.12	0.96756	Asia	East Asia	China	wild boar
TP	SAMN01894389	SRR652269	1	PRJNA186497	TP	6	8.912	pro6	4.97	0.944933	Asia	East Asia	China	wild boar
TP	SAMN01894390	SRR652270	1	PRJNA186497	TP	6	8.322	pro6	4.5	0.937658	Asia	East Asia	China	wild boar
TP	SAMN01894391	SRR652302	1	PRJNA186497	TP	6	12.22	pro6	6.62	0.957813	Asia	East Asia	China	wild boar
TP	SAMN01894392	SRR652303	1	PRJNA186497	TP	6	9.958	pro6	5.45	0.940496	Asia	East Asia	China	wild boar
TP	SAMN01894394	SRR652305	1	PRJNA186497	TP	6	9.975	pro6	5.55	0.946379	Asia	East Asia	China	wild boar
TP	SAMN01894395	SRR652306	1	PRJNA186497	TP	6	8.297	pro6	4.67	0.942551	Asia	East Asia	China	wild boar
TP	SAMN01894406	SRR652307	1	PRJNA186497	TP	6	10.053	pro6	5.5	0.948862	Asia	East Asia	China	wild boar
TP	SAMN02298093	SRR949669;SRR949670	2	PRJNA213179	TP	10	48.233	pro10	26.2	0.976815	Asia	East Asia	China	wild boar
TP	SAMN02298094	SRR949671;SRR949672	2	PRJNA213179	TP	10	43.386	pro10	24.42	0.979359	Asia	East Asia	China	wild boar
TP	SAMN02298095	SRR949673;SRR949674;SRR949675	3	PRJNA213179	TP	10	37.222	pro10	20.29	0.979727	Asia	East Asia	China	wild boar
TP	SAMN02298096	SRR949676;SRR949677;SRR949678	3	PRJNA213179	TP	10	36.153	pro10	19.09	0.97979	Asia	East Asia	China	wild boar
TP	SAMN02298097	SRR949679;SRR949680	2	PRJNA213179	TP	10	39.6	pro10	20.02	0.976554	Asia	East Asia	China	wild boar
TP	SAMN02298098	SRR949681;SRR949682	2	PRJNA213179	TP	10	48.751	pro10	26.88	0.981204	Asia	East Asia	China	wild boar
TP	SAMN12122795	SRR9599747	1	PRJNA550237	TP	49	32.9222	pro49	22.64	0.981526	Asia	East Asia	China	wild boar
TP	SAMN12122796	SRR9599746	1	PRJNA550237	TP	49	38.3324	pro49	27.42	0.981283	Asia	East Asia	China	wild boar
TP	SAMN12122797	SRR9599740	1	PRJNA550237	TP	49	36.8164	pro49	25.24	0.98107	Asia	East Asia	China	wild boar
TP	SAMN12122798	SRR9599712	1	PRJNA550237	TP	49	35.785	pro49	24.36	0.9809	Asia	East Asia	China	wild boar
TP	SAMN12122799	SRR9599764	1	PRJNA550237	TP	49	41.5662	pro49	28.83	0.981262	Asia	East Asia	China	wild boar
TP	SAMN12122800	SRR9599741	1	PRJNA550237	TP	49	35.8742	pro49	24.65	0.977529	Asia	East Asia	China	wild boar
SSC	SS1	SS1	1	PanlabWGS	SSC	100	10	Seq_100	15.8225	0.977305	Asia	East Asia	China	wild boar
SSC	SS2	SS2	1	PanlabWGS	SSC	100	10	Seq_100	18.0794	0.981298	Asia	East Asia	China	wild boar
SSC	SS3	SS3	1	PanlabWGS	SSC	100	10	Seq_100	15.1194	0.977673	Asia	East Asia	China	wild boar
SSC	SS4	SS4	1	PanlabWGS	SSC	100	10	Seq_100	17.3983	0.977909	Asia	East Asia	China	wild boar
SSC	sus1	sus1	1	PanlabWGS	SSC	104	10	Seq_104	14.5365	0.977821	Asia	East Asia	China	wild boar
SSC	sus5	sus5	1	PanlabWGS	SSC	104	10	Seq_104	14.8518	0.977606	Asia	East Asia	China	wild boar
SSC	sus7	sus7	1	PanlabWGS	SSC	104	10	Seq_104	14.6653	0.977951	Asia	East Asia	China	wild boar
SSC	sus9	sus9	1	PanlabWGS	SSC	104	10	Seq_104	14.95	0.980939	Asia	East Asia	China	wild boar
SSC	sus13	sus13	1	PanlabWGS	SSC	104	10	Seq_104	16.6344	0.978159	Asia	East Asia	China	wild boar
SSC	sus15	sus15	1	PanlabWGS	SSC	104	10	Seq_104	16.9573	0.981691	Asia	East Asia	China	wild boar
SSC	sus17	sus17	1	PanlabWGS	SSC	104	10	Seq_104	15.0264	0.980111	Asia	East Asia	China	wild boar
SSC	sus19	sus19	1	PanlabWGS	SSC	104	10	Seq_104	14.1214	0.976966	Asia	East Asia	China	wild boar
SSC	sus21	sus21	1	PanlabWGS	SSC	104	10	Seq_104	14.4272	0.977421	Asia	East Asia	China	wild boar
SSC	sus25	sus25	1	PanlabWGS	SSC	104	10	Seq_104	14.0727	0.977519	Asia	East Asia	China	wild boar
SSC	sus27	sus27	1	PanlabWGS	SSC	104	10	Seq_104	15.1802	0.98067	Asia	East Asia	China	wild boar
SSC	sus29	sus29	1	PanlabWGS	SSC	104	10	Seq_104	14.4937	0.980567	Asia	East Asia	China	wild boar
SSC	sus31	sus31	1	PanlabWGS	SSC	104	10	Seq_104	13.8886	0.980597	Asia	East Asia	China	wild boar
Wild	SAMC1191689	CRR730438	1	PRJCA016120	AWB	102	30	pro102	19.7081	0.977224	Asia	East Asia	China	wild boar
Wild	SAMC1191690	CRR730439	1	PRJCA016120	AWB	102	30	pro102	36.1118	0.979031	Asia	East Asia	China	wild boar
Wild	SAMC1191697	CRR730446	1	PRJCA016120	AWB	102	30	pro102	11.0084	0.976153	Asia	East Asia	China	wild boar
Wild	SAMC1191698	CRR730447	1	PRJCA016120	AWB	102	30	pro102	27.6619	0.981261	Asia	East Asia	China	wild boar
Wild	SAMC1191699	CRR730448	1	PRJCA016120	AWB	102	30	pro102	35.2787	0.97896	Asia	East Asia	China	wild boar
Wild	SAMC1191700	CRR730449	1	PRJCA016120	AWB	102	30	pro102	33.3074	0.978984	Asia	East Asia	China	wild boar
Wild	SAMC1191701	CRR730450	1	PRJCA016120	AWB	102	30	pro102	33.9583	0.979303	Asia	East Asia	China	wild boar
Wild	SAMC1191702	CRR730451	1	PRJCA016120	AWB	102	30	pro102	16.4763	0.972219	Asia	East Asia	China	wild boar
Wild	SAMC1191704	CRR730453	1	PRJCA016120	AWB	102	30	pro102	37.0093	0.978449	Asia	East Asia	China	wild boar
Wild	SAMC1191705	CRR730454	1	PRJCA016120	AWB	102	30	pro102	31.7801	0.983085	Asia	East Asia	China	wild boar
Wild	SAMC1191710	CRR730459	1	PRJCA016120	AWB	102	30	pro102	32.9087	0.98267	Asia	East Asia	China	wild boar
Wild	SAMC1191711	CRR730460	1	PRJCA016120	AWB	102	30	pro102	30.5228	0.982389	Asia	East Asia	China	wild boar
Wild	SAMC1191713	CRR730462	1	PRJCA016120	AWB	102	30	pro102	33.9079	0.982078	Asia	East Asia	China	wild boar
Wild	SAMC1191717	CRR730466	1	PRJCA016120	AWB	102	30	pro102	32.7934	0.982283	Asia	East Asia	China	wild boar
Wild	SAMC1191718	CRR730467	1	PRJCA016120	AWB	102	30	pro102	34.0484	0.980031	Asia	East Asia	China	wild boar
Wild	SAMC1191719	CRR730468	1	PRJCA016120	AWB	102	30	pro102	33.6342	0.983301	Asia	East Asia	China	wild boar
Wild	SAMC1191723	CRR730472	1	PRJCA016120	AWB	102	30	pro102	23.1247	0.977976	Asia	East Asia	China	wild boar
Wild	SAMC1191724	CRR730473	1	PRJCA016120	AWB	102	30	pro102	30.8895	0.981844	Asia	East Asia	China	wild boar
Wild	SAMC1191725	CRR730474	1	PRJCA016120	AWB	102	30	pro102	16.1808	0.978922	Asia	East Asia	China	wild boar
Wild	SAMC1191726	CRR730475	1	PRJCA016120	AWB	102	30	pro102	39.0114	0.979253	Asia	East Asia	China	wild boar
Wild	SAMC1191727	CRR730476	1	PRJCA016120	AWB	102	30	pro102	33.6667	0.982546	Asia	East Asia	China	wild boar
Wild	SAMC1191728	CRR730477	1	PRJCA016120	AWB	102	30	pro102	30.3419	0.982339	Asia	East Asia	China	wild boar
Wild	SAMC1191729	CRR730478	1	PRJCA016120	AWB	102	30	pro102	29.7703	0.982833	Asia	East Asia	China	wild boar
Wild	SAMC1191740	CRR730489	1	PRJCA016120	AWB	102	30	pro102	32.1652	0.983969	Asia	East Asia	China	wild boar
Wild	SAMC1191741	CRR730490	1	PRJCA016120	AWB	102	30	pro102	33.4771	0.980481	Asia	East Asia	China	wild boar
Wild	SAMC1191743	CRR730492	1	PRJCA016120	AWB	102	30	pro102	44.136	0.978899	Asia	East Asia	China	wild boar
Wild	SAMC1191744	CRR730493	1	PRJCA016120	AWB	102	30	pro102	38.1416	0.981575	Asia	East Asia	China	wild boar
Wild	SAMC1191745	CRR730494	1	PRJCA016120	AWB	102	30	pro102	36.6612	0.979074	Asia	East Asia	China	wild boar
Wild	SAMC1191746	CRR730495	1	PRJCA016120	AWB	102	30	pro102	33.8503	0.978638	Asia	East Asia	China	wild boar
Wild	SAMC1191748	CRR730497	1	PRJCA016120	AWB	102	30	pro102	35.388	0.978361	Asia	East Asia	China	wild boar
CN	A60-shier-1	A60-shier-1	1	PanlabWGS	CN	88	10	Seq_88	16.0037	0.978982	Asia	East Asia	China	CN
CN	A60-shier-2	A60-shier-2	1	PanlabWGS	CN	88	10	Seq_88	12.4062	0.978775	Asia	East Asia	China	CN
CN	A60-shier-3	A60-shier-3	1	PanlabWGS	CN	88	10	Seq_88	14.1796	0.979678	Asia	East Asia	China	CN
CN	A60-shier-4	A60-shier-4	1	PanlabWGS	CN	88	10	Seq_88	13.2047	0.975915	Asia	East Asia	China	CN
CN	A60-shier-5	A60-shier-5	1	PanlabWGS	CN	88	10	Seq_88	13.6237	0.976192	Asia	East Asia	China	CN
CN	A60-shier-6	A60-shier-6	1	PanlabWGS	CN	88	10	Seq_88	12.6043	0.977655	Asia	East Asia	China	CN
CN	A6-jie	A6-jie	1	PanlabWGS	CN	88	10	Seq_88	23.1838	0.981143	Asia	East Asia	China	CN
CN	A90-kong-6	A90-kong-6	1	PanlabWGS	CN	88	10	Seq_88	25.3953	0.978039	Asia	East Asia	China	CN
CN	A90-shier-1	A90-shier-1	1	PanlabWGS	CN	88	10	Seq_88	32.914	0.981448	Asia	East Asia	China	CN
CN	A90-shier-2	A90-shier-2	1	PanlabWGS	CN	88	10	Seq_88	22.1436	0.977715	Asia	East Asia	China	CN
CN	A90-shier-3	A90-shier-3	1	PanlabWGS	CN	88	10	Seq_88	23.4806	0.980959	Asia	East Asia	China	CN
CN	A90-shier-4	A90-shier-4	1	PanlabWGS	CN	88	10	Seq_88	23.6348	0.980925	Asia	East Asia	China	CN
CN	A90-shier-5	A90-shier-5	1	PanlabWGS	CN	88	10	Seq_88	20.2953	0.980606	Asia	East Asia	China	CN
CN	A-hui-3	A-hui-3	1	PanlabWGS	CN	88	10	Seq_88	20.2617	0.980568	Asia	East Asia	China	CN
CN	A-shier-1	A-shier-1	1	PanlabWGS	CN	88	10	Seq_88	19.6168	0.980168	Asia	East Asia	China	CN
CN	A-shier-2	A-shier-2	1	PanlabWGS	CN	88	10	Seq_88	18.5261	0.98031	Asia	East Asia	China	CN
CN	A-shier-5	A-shier-5	1	PanlabWGS	CN	88	10	Seq_88	19.9996	0.980285	Asia	East Asia	China	CN
CN	CN_1_1	CN_1_1	1	PanlabWGS	CN	84	10	Seq_84	13.5256	0.968465	Asia	East Asia	China	CN
CN	CN_1_10	CN_1_10	1	PanlabWGS	CN	84	10	Seq_84	19.3105	0.971792	Asia	East Asia	China	CN
CN	CN_1_11	CN_1_11	1	PanlabWGS	CN	84	10	Seq_84	12.3609	0.975559	Asia	East Asia	China	CN
CN	CN_1_12	CN_1_12	1	PanlabWGS	CN	84	10	Seq_84	12.4583	0.975085	Asia	East Asia	China	CN
CN	CN_1_13	CN_1_13	1	PanlabWGS	CN	84	10	Seq_84	18.8735	0.967075	Asia	East Asia	China	CN
CN	CN_1_14	CN_1_14	1	PanlabWGS	CN	84	10	Seq_84	16.6672	0.964973	Asia	East Asia	China	CN
CN	CN_1_15	CN_1_15	1	PanlabWGS	CN	84	10	Seq_84	21.557	0.971773	Asia	East Asia	China	CN
CN	CN_1_16	CN_1_16	1	PanlabWGS	CN	84	10	Seq_84	20.1397	0.975155	Asia	East Asia	China	CN
CN	CN_1_17	CN_1_17	1	PanlabWGS	CN	84	10	Seq_84	21.2156	0.979677	Asia	East Asia	China	CN
CN	CN_1_18	CN_1_18	1	PanlabWGS	CN	84	10	Seq_84	12.4319	0.96525	Asia	East Asia	China	CN
CN	CN_1_19	CN_1_19	1	PanlabWGS	CN	84	10	Seq_84	18.4654	0.972709	Asia	East Asia	China	CN
CN	CN_1_2	CN_1_2	1	PanlabWGS	CN	84	10	Seq_84	15.756	0.965913	Asia	East Asia	China	CN
CN	CN_1_20	CN_1_20	1	PanlabWGS	CN	84	10	Seq_84	20.0123	0.971522	Asia	East Asia	China	CN
CN	CN_1_21	CN_1_21	1	PanlabWGS	CN	84	10	Seq_84	22.0409	0.979868	Asia	East Asia	China	CN
CN	CN_1_22	CN_1_22	1	PanlabWGS	CN	84	10	Seq_84	17.0048	0.972291	Asia	East Asia	China	CN
CN	CN_1_23	CN_1_23	1	PanlabWGS	CN	84	10	Seq_84	21.0347	0.975085	Asia	East Asia	China	CN
CN	CN_1_24	CN_1_24	1	PanlabWGS	CN	84	10	Seq_84	12.1222	0.974739	Asia	East Asia	China	CN
CN	CN_1_25	CN_1_25	1	PanlabWGS	CN	84	10	Seq_84	16.1901	0.967745	Asia	East Asia	China	CN
CN	CN_1_26	CN_1_26	1	PanlabWGS	CN	84	10	Seq_84	16.734	0.969807	Asia	East Asia	China	CN
CN	CN_1_27	CN_1_27	1	PanlabWGS	CN	84	10	Seq_84	12.2544	0.975435	Asia	East Asia	China	CN
CN	CN_1_28	CN_1_28	1	PanlabWGS	CN	84	10	Seq_84	12.1655	0.975088	Asia	East Asia	China	CN
CN	CN_1_29	CN_1_29	1	PanlabWGS	CN	84	10	Seq_84	11.9622	0.973336	Asia	East Asia	China	CN
CN	CN_1_3	CN_1_3	1	PanlabWGS	CN	84	10	Seq_84	12.9565	0.975697	Asia	East Asia	China	CN
CN	CN_1_30	CN_1_30	1	PanlabWGS	CN	84	10	Seq_84	18.0464	0.979905	Asia	East Asia	China	CN
CN	CN_1_31	CN_1_31	1	PanlabWGS	CN	84	10	Seq_84	22.1169	0.973503	Asia	East Asia	China	CN
CN	CN_1_32	CN_1_32	1	PanlabWGS	CN	84	10	Seq_84	19.6302	0.97767	Asia	East Asia	China	CN
CN	CN_1_33	CN_1_33	1	PanlabWGS	CN	84	10	Seq_84	12.1411	0.975458	Asia	East Asia	China	CN
CN	CN_1_34	CN_1_34	1	PanlabWGS	CN	84	10	Seq_84	16.6584	0.961693	Asia	East Asia	China	CN
CN	CN_1_35	CN_1_35	1	PanlabWGS	CN	84	10	Seq_84	14.9804	0.947865	Asia	East Asia	China	CN
CN	CN_1_36	CN_1_36	1	PanlabWGS	CN	84	10	Seq_84	12.2649	0.978091	Asia	East Asia	China	CN
CN	CN_1_37	CN_1_37	1	PanlabWGS	CN	84	10	Seq_84	9.46184	0.921398	Asia	East Asia	China	CN
CN	CN_1_38	CN_1_38	1	PanlabWGS	CN	84	10	Seq_84	18.5885	0.963285	Asia	East Asia	China	CN
CN	CN_1_39	CN_1_39	1	PanlabWGS	CN	84	10	Seq_84	12.727	0.977862	Asia	East Asia	China	CN
CN	CN_1_4	CN_1_4	1	PanlabWGS	CN	84	10	Seq_84	24.9595	0.973558	Asia	East Asia	China	CN
CN	CN_1_40	CN_1_40	1	PanlabWGS	CN	84	10	Seq_84	26.7955	0.980884	Asia	East Asia	China	CN
CN	CN_1_41	CN_1_41	1	PanlabWGS	CN	84	10	Seq_84	16.6641	0.967468	Asia	East Asia	China	CN
CN	CN_1_42	CN_1_42	1	PanlabWGS	CN	84	10	Seq_84	19.0979	0.966565	Asia	East Asia	China	CN
CN	CN_1_43	CN_1_43	1	PanlabWGS	CN	84	10	Seq_84	17.6486	0.967947	Asia	East Asia	China	CN
CN	CN_1_44	CN_1_44	1	PanlabWGS	CN	84	10	Seq_84	15.6935	0.968739	Asia	East Asia	China	CN
CN	CN_1_45	CN_1_45	1	PanlabWGS	CN	84	10	Seq_84	15.5006	0.967023	Asia	East Asia	China	CN
CN	CN_1_46	CN_1_46	1	PanlabWGS	CN	84	10	Seq_84	13.8357	0.972139	Asia	East Asia	China	CN
CN	CN_1_47	CN_1_47	1	PanlabWGS	CN	84	10	Seq_84	15.6121	0.957994	Asia	East Asia	China	CN
CN	CN_1_48	CN_1_48	1	PanlabWGS	CN	84	10	Seq_84	17.6389	0.974367	Asia	East Asia	China	CN
CN	CN_1_49	CN_1_49	1	PanlabWGS	CN	84	10	Seq_84	14.3936	0.979517	Asia	East Asia	China	CN
CN	CN_1_5	CN_1_5	1	PanlabWGS	CN	84	10	Seq_84	14.1618	0.966845	Asia	East Asia	China	CN
CN	CN_1_50	CN_1_50	1	PanlabWGS	CN	84	10	Seq_84	12.5273	0.954986	Asia	East Asia	China	CN
CN	CN_1_51	CN_1_51	1	PanlabWGS	CN	84	10	Seq_84	15.5524	0.979289	Asia	East Asia	China	CN
CN	CN_1_52	CN_1_52	1	PanlabWGS	CN	84	10	Seq_84	14.8587	0.966314	Asia	East Asia	China	CN
CN	CN_1_53	CN_1_53	1	PanlabWGS	CN	84	10	Seq_84	13.7099	0.946428	Asia	East Asia	China	CN
CN	CN_1_6	CN_1_6	1	PanlabWGS	CN	84	10	Seq_84	12.6134	0.975166	Asia	East Asia	China	CN
CN	CN_1_7	CN_1_7	1	PanlabWGS	CN	84	10	Seq_84	15.8769	0.972812	Asia	East Asia	China	CN
CN	CN_1_8	CN_1_8	1	PanlabWGS	CN	84	10	Seq_84	12.3698	0.945176	Asia	East Asia	China	CN
CN	CN_1_9	CN_1_9	1	PanlabWGS	CN	84	10	Seq_84	16.3122	0.944072	Asia	East Asia	China	CN
CN	CN207	207_S4_L006	1	PanlabWGS	CN	0	10.2	pro0	4.51	0.957451	Asia	East Asia	China	CN
CN	CN208	208_S5_L006	1	PanlabWGS	CN	0	11.6	pro0	5.13	0.965712	Asia	East Asia	China	CN
CN	CN210	210_S6_L006	1	PanlabWGS	CN	0	11.9	pro0	4.89	0.96321	Asia	East Asia	China	CN
CN	CN67	67_S1_L005	1	PanlabWGS	CN	0	9.3	pro0	4.43	0.957933	Asia	East Asia	China	CN
CN	CN68	68_S2_L005	1	PanlabWGS	CN	0	10.7	pro0	4.88	0.963898	Asia	East Asia	China	CN
CN	CN69	69_S3_L005	1	PanlabWGS	CN	0	9.2	pro0	4.29	0.955276	Asia	East Asia	China	CN
CN	CN70	70_S4_L005	1	PanlabWGS	CN	0	10	pro0	4.62	0.960796	Asia	East Asia	China	CN
CN	CN71	71_S5_L005	1	PanlabWGS	CN	0	10.8	pro0	5.12	0.965979	Asia	East Asia	China	CN
CN	CN72	72_S6_L005	1	PanlabWGS	CN	0	10.6	pro0	4.91	0.96414	Asia	East Asia	China	CN
CN	CN73	73_S1_L006	1	PanlabWGS	CN	0	9.3	pro0	4.21	0.954183	Asia	East Asia	China	CN
CN	CN74	74_S2_L006	1	PanlabWGS	CN	0	8.9	pro0	4.08	0.95132	Asia	East Asia	China	CN
CN	CN75	75_S3_L006	1	PanlabWGS	CN	0	9.9	pro0	4.24	0.954005	Asia	East Asia	China	CN
CN	SAMEA3497793	ERR977085;ERR977086	2	PRJEB9922	CN	16	17.067	pro16	9.18	0.977414	Asia	East Asia	China	CN
CN	SAMEA3497794	ERR977087;ERR977088;ERR977089	3	PRJEB9922	CN	16	19.853	pro16	10.12	0.975236	Asia	East Asia	China	CN
CN	SAMN01894455	SRR652374	1	PRJNA186497	CN	6	7.013	pro6	4.45	0.944162	Asia	East Asia	China	CN
CN	SAMN01894456	SRR652375	1	PRJNA186497	CN	6	8.185	pro6	4.67	0.934633	Asia	East Asia	China	CN
CN	SAMN04440480	SRR3123375;SRR3123377;SRR3123381;SRR3123382;SRR3123384;SRR3123387	6	PRJNA309108	CN	40	166.881	pro40	69.82	0.95581	Asia	East Asia	China	CN
CN	SAMN07503176_13	SRR5947517;SRR5947518;SRR5947515	3	PRJNA398176	CN	48	33.6815	pro48	22.72	0.976464	Asia	East Asia	China	CN
CN	SAMN07503176_14	SRR5947516;SRR5947520;SRR5947533;SRR5947534	4	PRJNA398176	CN	48	38.2238	pro48	27.14	0.976941	Asia	East Asia	China	CN
CN	SAMN07503176_15	SRR5947535;SRR5947536;SRR5947537;SRR5947546	4	PRJNA398176	CN	48	32.8594	pro48	23.23	0.980478	Asia	East Asia	China	CN
CN	SAMN07503176_16	SRR5947547;SRR5947543;SRR5947545;SRR5947544	4	PRJNA398176	CN	48	34.5503	pro48	24.84	0.979864	Asia	East Asia	China	CN
CN	SAMN07503176_17	SRR5947562;SRR5947561;SRR5947560;SRR5947559	4	PRJNA398176	CN	48	31.6056	pro48	22.34	0.976202	Asia	East Asia	China	CN
CN	SAMN07503176_18	SRR5947558;SRR5947472;SRR5947471;SRR5947474;SRR5947473	5	PRJNA398176	CN	48	36.4649	pro48	24.55	0.981044	Asia	East Asia	China	CN
CN	B240-6	B240-6	1	PanlabWGS	CN	101	10	Seq_101	13.4198	0.975469	Asia	East Asia	China	CN
CN	B240-7	B240-7	1	PanlabWGS	CN	101	10	Seq_101	12.6685	0.976562	Asia	East Asia	China	CN
CN	B240-8	B240-8	1	PanlabWGS	CN	101	10	Seq_101	12.7155	0.974767	Asia	East Asia	China	CN
CN	B240-9	B240-9	1	PanlabWGS	CN	101	10	Seq_101	12.4139	0.973662	Asia	East Asia	China	CN
CN	A240-10	A240-10	1	PanlabWGS	CN	101	10	Seq_101	18.1775	0.980345	Asia	East Asia	China	CN
CN	A240-2	A240-2	1	PanlabWGS	CN	101	10	Seq_101	14.596	0.978339	Asia	East Asia	China	CN
CN	A240-3	A240-3	1	PanlabWGS	CN	101	10	Seq_101	13.0627	0.977644	Asia	East Asia	China	CN
CN	A240-4	A240-4	1	PanlabWGS	CN	101	10	Seq_101	12.2545	0.976981	Asia	East Asia	China	CN
CN	A240-5	A240-5	1	PanlabWGS	CN	101	10	Seq_101	12.3609	0.977181	Asia	East Asia	China	CN
CN	A240-6	A240-6	1	PanlabWGS	CN	101	10	Seq_101	12.8573	0.977353	Asia	East Asia	China	CN
CN	A240-7	A240-7	1	PanlabWGS	CN	101	10	Seq_101	14.6822	0.978803	Asia	East Asia	China	CN
CN	A240-8	A240-8	1	PanlabWGS	CN	101	10	Seq_101	12.6456	0.977636	Asia	East Asia	China	CN
CN	A240-9	A240-9	1	PanlabWGS	CN	101	10	Seq_101	14.9149	0.978797	Asia	East Asia	China	CN
CN	B240-1	B240-1	1	PanlabWGS	CN	101	10	Seq_101	12.3755	0.97754	Asia	East Asia	China	CN
CN	B240-10	B240-10	1	PanlabWGS	CN	101	10	Seq_101	15.3705	0.97822	Asia	East Asia	China	CN
CN	B240-2	B240-2	1	PanlabWGS	CN	101	10	Seq_101	12.7693	0.974901	Asia	East Asia	China	CN
CN	B240-3	B240-3	1	PanlabWGS	CN	101	10	Seq_101	30.1719	0.977615	Asia	East Asia	China	CN
CN	B240-4	B240-4	1	PanlabWGS	CN	101	10	Seq_101	12.2978	0.977514	Asia	East Asia	China	CN
CN	B240-5	B240-5	1	PanlabWGS	CN	101	10	Seq_101	13.4612	0.974748	Asia	East Asia	China	CN
CN	CN1	CN1	1	PanlabWGS	CN	99	10	Seq_117_wangqingyu	13.8938	0.975485	Asia	East Asia	China	CN
CN	CN2	CN2	1	PanlabWGS	CN	99	10	Seq_117_wangqingyu	15.4553	0.975993	Asia	East Asia	China	CN
CN	CN3	CN3	1	PanlabWGS	CN	99	10	Seq_117_wangqingyu	18.3519	0.976667	Asia	East Asia	China	CN
CN	CN4	CN4	1	PanlabWGS	CN	99	10	Seq_117_wangqingyu	12.8581	0.974407	Asia	East Asia	China	CN
CN	CN5	CN5	1	PanlabWGS	CN	99	10	Seq_117_wangqingyu	13.4514	0.975144	Asia	East Asia	China	CN
CN	CN6	CN6	1	PanlabWGS	CN	99	10	Seq_117_wangqingyu	17.3696	0.976794	Asia	East Asia	China	CN
CN	CN7	CN7	1	PanlabWGS	CN	99	10	Seq_117_wangqingyu	19.038	0.976878	Asia	East Asia	China	CN
CN	CN8	CN8	1	PanlabWGS	CN	99	10	Seq_117_wangqingyu	15.3478	0.976217	Asia	East Asia	China	CN
CN	CN9	CN9	1	PanlabWGS	CN	99	10	Seq_117_wangqingyu	15.5609	0.976896	Asia	East Asia	China	CN
CN	CN10	CN10	1	PanlabWGS	CN	99	10	Seq_117_wangqingyu	15.1539	0.977348	Asia	East Asia	China	CN
CN	CN11	CN11	1	PanlabWGS	CN	99	10	Seq_117_wangqingyu	13.8994	0.979199	Asia	East Asia	China	CN
CN	CN12	CN12	1	PanlabWGS	CN	99	10	Seq_117_wangqingyu	16.1637	0.980759	Asia	East Asia	China	CN
CN	CN13	CN13	1	PanlabWGS	CN	99	10	Seq_117_wangqingyu	12.9024	0.977434	Asia	East Asia	China	CN
CN	CN14	CN14	1	PanlabWGS	CN	99	10	Seq_117_wangqingyu	11.99	0.977164	Asia	East Asia	China	CN
CN	CN15	CN15	1	PanlabWGS	CN	99	10	Seq_117_wangqingyu	16.0205	0.98056	Asia	East Asia	China	CN
CN	CN-3	CN-3	1	PanlabWGS	CN	116	10	Seq_116_wangqingyu	8.87308	0.97525	Asia	East Asia	China	CN
CN	CN-5	CN-5	1	PanlabWGS	CN	116	10	Seq_116_wangqingyu	9.97786	0.971673	Asia	East Asia	China	CN
CN	CN-6	CN-6	1	PanlabWGS	CN	116	10	Seq_116_wangqingyu	7.62733	0.971541	Asia	East Asia	China	CN
CN	CN-7	CN-7	1	PanlabWGS	CN	116	10	Seq_116_wangqingyu	7.29453	0.969043	Asia	East Asia	China	CN
CN	CN-8	CN-8	1	PanlabWGS	CN	116	10	Seq_116_wangqingyu	8.38621	0.969505	Asia	East Asia	China	CN
CN	CN-11	CN-11	1	PanlabWGS	CN	116	10	Seq_116_wangqingyu	10.4735	0.973185	Asia	East Asia	China	CN
CN	CN-12	CN-12	1	PanlabWGS	CN	116	10	Seq_116_wangqingyu	11.5282	0.973691	Asia	East Asia	China	CN
CN	CN-14	CN-14	1	PanlabWGS	CN	116	10	Seq_116_wangqingyu	14.7019	0.979671	Asia	East Asia	China	CN
CN	CN-15	CN-15	1	PanlabWGS	CN	116	10	Seq_116_wangqingyu	11.8578	0.971728	Asia	East Asia	China	CN
CN	CN-16	CN-16	1	PanlabWGS	CN	116	10	Seq_116_wangqingyu	9.05991	0.971578	Asia	East Asia	China	CN
CN	CN-17	CN-17	1	PanlabWGS	CN	116	10	Seq_116_wangqingyu	11.3321	0.972821	Asia	East Asia	China	CN
CN	CN-18	CN-18	1	PanlabWGS	CN	116	10	Seq_116_wangqingyu	9.68149	0.97593	Asia	East Asia	China	CN
CN	CN-22	CN-22	1	PanlabWGS	CN	116	10	Seq_116_wangqingyu	11.6543	0.975914	Asia	East Asia	China	CN
CN	CN-24	CN-24	1	PanlabWGS	CN	116	10	Seq_116_wangqingyu	12.6545	0.978583	Asia	East Asia	China	CN
CN	CN-25	CN-25	1	PanlabWGS	CN	116	10	Seq_116_wangqingyu	10.4157	0.974416	Asia	East Asia	China	CN
CN	CN-28	CN-28	1	PanlabWGS	CN	116	10	Seq_116_wangqingyu	8.98489	0.975265	Asia	East Asia	China	CN
CN	CN-30	CN-30	1	PanlabWGS	CN	116	10	Seq_116_wangqingyu	7.16584	0.968835	Asia	East Asia	China	CN
CN	CN-32	CN-32	1	PanlabWGS	CN	116	10	Seq_116_wangqingyu	9.18935	0.973523	Asia	East Asia	China	CN
CN	CN-33	CN-33	1	PanlabWGS	CN	116	10	Seq_116_wangqingyu	10.0635	0.97378	Asia	East Asia	China	CN
CN	CN-35	CN-35	1	PanlabWGS	CN	116	10	Seq_116_wangqingyu	7.79762	0.970714	Asia	East Asia	China	CN
CN	CN-36	CN-36	1	PanlabWGS	CN	116	10	Seq_116_wangqingyu	12.325	0.978093	Asia	East Asia	China	CN
CN	CN-37	CN-37	1	PanlabWGS	CN	116	10	Seq_116_wangqingyu	14.2072	0.976075	Asia	East Asia	China	CN
CN	CN-38	CN-38	1	PanlabWGS	CN	116	10	Seq_116_wangqingyu	7.33516	0.969958	Asia	East Asia	China	CN
CN	CN-42	CN-42	1	PanlabWGS	CN	116	10	Seq_116_wangqingyu	10.4735	0.974245	Asia	East Asia	China	CN
CN	CN-43	CN-43	1	PanlabWGS	CN	116	10	Seq_116_wangqingyu	9.22433	0.976174	Asia	East Asia	China	CN
CN	CN-45	CN-45	1	PanlabWGS	CN	116	10	Seq_116_wangqingyu	11.2621	0.975831	Asia	East Asia	China	CN
CN	CN-47	CN-47	1	PanlabWGS	CN	116	10	Seq_116_wangqingyu	9.08384	0.973453	Asia	East Asia	China	CN
CN	CN-48	CN-48	1	PanlabWGS	CN	116	10	Seq_116_wangqingyu	16.2269	0.977102	Asia	East Asia	China	CN
CN	CN-49	CN-49	1	PanlabWGS	CN	116	10	Seq_116_wangqingyu	7.9769	0.973057	Asia	East Asia	China	CN
CN	CN-51	CN-51	1	PanlabWGS	CN	116	10	Seq_116_wangqingyu	10.3979	0.973794	Asia	East Asia	China	CN
CN	CN-52	CN-52	1	PanlabWGS	CN	116	10	Seq_116_wangqingyu	7.52809	0.970344	Asia	East Asia	China	CN
CN	CN-54	CN-54	1	PanlabWGS	CN	116	10	Seq_116_wangqingyu	9.16394	0.975356	Asia	East Asia	China	CN
CN	CN-55	CN-55	1	PanlabWGS	CN	116	10	Seq_116_wangqingyu	7.56842	0.970506	Asia	East Asia	China	CN
CN	CN-57	CN-57	1	PanlabWGS	CN	116	10	Seq_116_wangqingyu	8.84841	0.972774	Asia	East Asia	China	CN
CN	CN-58	CN-58	1	PanlabWGS	CN	116	10	Seq_116_wangqingyu	10.4396	0.973456	Asia	East Asia	China	CN
CN	CN-59	CN-59	1	PanlabWGS	CN	116	10	Seq_116_wangqingyu	17.5584	0.976461	Asia	East Asia	China	CN
CN	CN-61	CN-61	1	PanlabWGS	CN	116	10	Seq_116_wangqingyu	8.43527	0.972294	Asia	East Asia	China	CN
CN	CN-62	CN-62	1	PanlabWGS	CN	116	10	Seq_116_wangqingyu	10.4092	0.97648	Asia	East Asia	China	CN
CN	CN-63	CN-63	1	PanlabWGS	CN	116	10	Seq_116_wangqingyu	9.30898	0.971712	Asia	East Asia	China	CN
CN	CN-66	CN-66	1	PanlabWGS	CN	116	10	Seq_116_wangqingyu	14.029	0.976041	Asia	East Asia	China	CN
CN	CN-67	CN-67	1	PanlabWGS	CN	116	10	Seq_116_wangqingyu	10.5771	0.973802	Asia	East Asia	China	CN
CN	CN-69	CN-69	1	PanlabWGS	CN	116	10	Seq_116_wangqingyu	9.22001	0.97107	Asia	East Asia	China	CN
CN	CN-71	CN-71	1	PanlabWGS	CN	116	10	Seq_116_wangqingyu	15.2875	0.979467	Asia	East Asia	China	CN
CN	CN-75	CN-75	1	PanlabWGS	CN	116	10	Seq_116_wangqingyu	14.6465	0.979362	Asia	East Asia	China	CN
CN	CN-76	CN-76	1	PanlabWGS	CN	116	10	Seq_116_wangqingyu	10.951	0.972567	Asia	East Asia	China	CN
CN	CN-78	CN-78	1	PanlabWGS	CN	116	10	Seq_116_wangqingyu	11.7347	0.972631	Asia	East Asia	China	CN
CN	CN-79	CN-79	1	PanlabWGS	CN	116	10	Seq_116_wangqingyu	8.14912	0.971297	Asia	East Asia	China	CN
CN	CN-80	CN-80	1	PanlabWGS	CN	116	10	Seq_116_wangqingyu	11.2389	0.973051	Asia	East Asia	China	CN
CN	CN-81	CN-81	1	PanlabWGS	CN	116	10	Seq_116_wangqingyu	10.6836	0.97526	Asia	East Asia	China	CN
CN	CN-82	CN-82	1	PanlabWGS	CN	116	10	Seq_116_wangqingyu	10.6725	0.974088	Asia	East Asia	China	CN
CN	CN-84	CN-84	1	PanlabWGS	CN	116	10	Seq_116_wangqingyu	8.44066	0.972369	Asia	East Asia	China	CN
CN	CN-85	CN-85	1	PanlabWGS	CN	116	10	Seq_116_wangqingyu	7.81487	0.970424	Asia	East Asia	China	CN
CN	CN-86	CN-86	1	PanlabWGS	CN	116	10	Seq_116_wangqingyu	8.8376	0.975189	Asia	East Asia	China	CN
CN	CN-87	CN-87	1	PanlabWGS	CN	116	10	Seq_116_wangqingyu	8.55067	0.971877	Asia	East Asia	China	CN
CN	CN-90	CN-90	1	PanlabWGS	CN	116	10	Seq_116_wangqingyu	10.3175	0.974221	Asia	East Asia	China	CN
CN	CN-91	CN-91	1	PanlabWGS	CN	116	10	Seq_116_wangqingyu	7.22251	0.968362	Asia	East Asia	China	CN
CN	CN-93	CN-93	1	PanlabWGS	CN	116	10	Seq_116_wangqingyu	7.98956	0.970511	Asia	East Asia	China	CN
CN	CN-95	CN-95	1	PanlabWGS	CN	116	10	Seq_116_wangqingyu	9.72919	0.976094	Asia	East Asia	China	CN
CN	CN-96	CN-96	1	PanlabWGS	CN	116	10	Seq_116_wangqingyu	8.83968	0.9727	Asia	East Asia	China	CN
CN	CN-99	CN-99	1	PanlabWGS	CN	116	10	Seq_116_wangqingyu	8.13723	0.97158	Asia	East Asia	China	CN
CN	CN-100	CN-100	1	PanlabWGS	CN	116	10	Seq_116_wangqingyu	9.02421	0.974977	Asia	East Asia	China	CN
CN	CN-101	CN-101	1	PanlabWGS	CN	116	10	Seq_116_wangqingyu	11.0093	0.973635	Asia	East Asia	China	CN
CN	CN-103	CN-103	1	PanlabWGS	CN	116	10	Seq_116_wangqingyu	13.9852	0.975117	Asia	East Asia	China	CN
CN	CN-104	CN-104	1	PanlabWGS	CN	116	10	Seq_116_wangqingyu	10.2814	0.974476	Asia	East Asia	China	CN
CN	CN-105	CN-105	1	PanlabWGS	CN	116	10	Seq_116_wangqingyu	8.19985	0.967358	Asia	East Asia	China	CN
CN	CN-106	CN-106	1	PanlabWGS	CN	116	10	Seq_116_wangqingyu	17.9968	0.980314	Asia	East Asia	China	CN
CN	CN-108	CN-108	1	PanlabWGS	CN	116	10	Seq_116_wangqingyu	7.48708	0.969657	Asia	East Asia	China	CN
CN	CN-109	CN-109	1	PanlabWGS	CN	116	10	Seq_116_wangqingyu	10.3178	0.974516	Asia	East Asia	China	CN
CN	CN-111	CN-111	1	PanlabWGS	CN	116	10	Seq_116_wangqingyu	7.61455	0.969629	Asia	East Asia	China	CN
CN	CN-114	CN-114	1	PanlabWGS	CN	116	10	Seq_116_wangqingyu	12.505	0.975868	Asia	East Asia	China	CN
CN	CN-115	CN-115	1	PanlabWGS	CN	116	10	Seq_116_wangqingyu	7.95922	0.970572	Asia	East Asia	China	CN
CN	CN-117	CN-117	1	PanlabWGS	CN	116	10	Seq_116_wangqingyu	13.192	0.975565	Asia	East Asia	China	CN
CN	CN-118	CN-118	1	PanlabWGS	CN	116	10	Seq_116_wangqingyu	8.02043	0.971492	Asia	East Asia	China	CN
CN	CN-119	CN-119	1	PanlabWGS	CN	116	10	Seq_116_wangqingyu	11.498	0.973435	Asia	East Asia	China	CN
CN	CN-120	CN-120	1	PanlabWGS	CN	116	10	Seq_116_wangqingyu	16.6003	0.976733	Asia	East Asia	China	CN
CN	CN-121	CN-121	1	PanlabWGS	CN	116	10	Seq_116_wangqingyu	7.66409	0.970131	Asia	East Asia	China	CN
CN	CN-124	CN-124	1	PanlabWGS	CN	116	10	Seq_116_wangqingyu	9.33958	0.972912	Asia	East Asia	China	CN
CN	CN-127	CN-127	1	PanlabWGS	CN	116	10	Seq_116_wangqingyu	8.88948	0.972682	Asia	East Asia	China	CN
CN	CN-132	CN-132	1	PanlabWGS	CN	116	10	Seq_116_wangqingyu	10.5473	0.974194	Asia	East Asia	China	CN
CN	CN-133	CN-133	1	PanlabWGS	CN	116	10	Seq_116_wangqingyu	14.5749	0.976553	Asia	East Asia	China	CN
CN	CN-140	CN-140	1	PanlabWGS	CN	116	10	Seq_116_wangqingyu	10.4848	0.974704	Asia	East Asia	China	CN
CN	CN-141	CN-141	1	PanlabWGS	CN	116	10	Seq_116_wangqingyu	9.18326	0.972887	Asia	East Asia	China	CN
CN	CN-142	CN-142	1	PanlabWGS	CN	116	10	Seq_116_wangqingyu	9.40424	0.972815	Asia	East Asia	China	CN
CN	CN-143	CN-143	1	PanlabWGS	CN	116	10	Seq_116_wangqingyu	8.58944	0.972311	Asia	East Asia	China	CN
CN	CN-145	CN-145	1	PanlabWGS	CN	116	10	Seq_116_wangqingyu	11.4959	0.975585	Asia	East Asia	China	CN
CN	CN-146	CN-146	1	PanlabWGS	CN	116	10	Seq_116_wangqingyu	8.5999	0.971737	Asia	East Asia	China	CN
CN	CN-147	CN-147	1	PanlabWGS	CN	116	10	Seq_116_wangqingyu	14.202	0.975969	Asia	East Asia	China	CN
CN	CN-148	CN-148	1	PanlabWGS	CN	116	10	Seq_116_wangqingyu	10.4531	0.973844	Asia	East Asia	China	CN
CN	CN-151	CN-151	1	PanlabWGS	CN	116	10	Seq_116_wangqingyu	8.03573	0.968027	Asia	East Asia	China	CN
CN	CN-158	CN-158	1	PanlabWGS	CN	116	10	Seq_116_wangqingyu	8.54015	0.970094	Asia	East Asia	China	CN
CN	CN-159	CN-159	1	PanlabWGS	CN	116	10	Seq_116_wangqingyu	10.3393	0.974346	Asia	East Asia	China	CN
CN	CN-160	CN-160	1	PanlabWGS	CN	116	10	Seq_116_wangqingyu	8.03272	0.971802	Asia	East Asia	China	CN
CN	CN-161	CN-161	1	PanlabWGS	CN	116	10	Seq_116_wangqingyu	9.45059	0.975961	Asia	East Asia	China	CN
CN	CN-164	CN-164	1	PanlabWGS	CN	116	10	Seq_116_wangqingyu	11.0282	0.974939	Asia	East Asia	China	CN
CN	CN-165	CN-165	1	PanlabWGS	CN	116	10	Seq_116_wangqingyu	8.69575	0.971273	Asia	East Asia	China	CN
CN	CN-170	CN-170	1	PanlabWGS	CN	116	10	Seq_116_wangqingyu	7.40744	0.971547	Asia	East Asia	China	CN
CN	CN-171	CN-171	1	PanlabWGS	CN	116	10	Seq_116_wangqingyu	8.70213	0.975112	Asia	East Asia	China	CN
CN	CN-172	CN-172	1	PanlabWGS	CN	116	10	Seq_116_wangqingyu	12.4379	0.975723	Asia	East Asia	China	CN
CN	CN-173	CN-173	1	PanlabWGS	CN	116	10	Seq_116_wangqingyu	7.56527	0.970272	Asia	East Asia	China	CN
CN	CN-178	CN-178	1	PanlabWGS	CN	116	10	Seq_116_wangqingyu	7.57114	0.970389	Asia	East Asia	China	CN
CN	CN-179	CN-179	1	PanlabWGS	CN	116	10	Seq_116_wangqingyu	9.8136	0.976394	Asia	East Asia	China	CN
CN	CN-180	CN-180	1	PanlabWGS	CN	116	10	Seq_116_wangqingyu	9.8082	0.972943	Asia	East Asia	China	CN
CN	CN-181	CN-181	1	PanlabWGS	CN	116	10	Seq_116_wangqingyu	7.09024	0.970001	Asia	East Asia	China	CN
CN	CN-183	CN-183	1	PanlabWGS	CN	116	10	Seq_116_wangqingyu	11.2671	0.97439	Asia	East Asia	China	CN
CN	CN-184	CN-184	1	PanlabWGS	CN	116	10	Seq_116_wangqingyu	10.661	0.975038	Asia	East Asia	China	CN
CN	CN-185	CN-185	1	PanlabWGS	CN	116	10	Seq_116_wangqingyu	10.0794	0.971577	Asia	East Asia	China	CN
CN	CN-190	CN-190	1	PanlabWGS	CN	116	10	Seq_116_wangqingyu	7.78814	0.970969	Asia	East Asia	China	CN
CN	CN-191	CN-191	1	PanlabWGS	CN	116	10	Seq_116_wangqingyu	9.14835	0.973268	Asia	East Asia	China	CN
CN	CN-192	CN-192	1	PanlabWGS	CN	116	10	Seq_116_wangqingyu	10.4839	0.975152	Asia	East Asia	China	CN
CN	CN-195	CN-195	1	PanlabWGS	CN	116	10	Seq_116_wangqingyu	8.44451	0.967942	Asia	East Asia	China	CN
CN	CN-197	CN-197	1	PanlabWGS	CN	116	10	Seq_116_wangqingyu	7.79634	0.966578	Asia	East Asia	China	CN
CN	CN-198	CN-198	1	PanlabWGS	CN	116	10	Seq_116_wangqingyu	12.4956	0.97572	Asia	East Asia	China	CN
CN	CN-199	CN-199	1	PanlabWGS	CN	116	10	Seq_116_wangqingyu	15.0569	0.97622	Asia	East Asia	China	CN
CN	CN-200	CN-200	1	PanlabWGS	CN	116	10	Seq_116_wangqingyu	7.91593	0.973141	Asia	East Asia	China	CN
CN	CN-201	CN-201	1	PanlabWGS	CN	116	10	Seq_116_wangqingyu	9.69731	0.970649	Asia	East Asia	China	CN
CN	CN-202	CN-202	1	PanlabWGS	CN	116	10	Seq_116_wangqingyu	13.0653	0.978826	Asia	East Asia	China	CN
CN	CN-203	CN-203	1	PanlabWGS	CN	116	10	Seq_116_wangqingyu	8.39224	0.972022	Asia	East Asia	China	CN
CN	CN-204	CN-204	1	PanlabWGS	CN	116	10	Seq_116_wangqingyu	7.88816	0.971357	Asia	East Asia	China	CN
CN	CN-205	CN-205	1	PanlabWGS	CN	116	10	Seq_116_wangqingyu	10.4601	0.974114	Asia	East Asia	China	CN
CN	CN-206	CN-206	1	PanlabWGS	CN	116	10	Seq_116_wangqingyu	13.0041	0.975563	Asia	East Asia	China	CN
CN	CN-212	CN-212	1	PanlabWGS	CN	116	10	Seq_116_wangqingyu	8.24369	0.971433	Asia	East Asia	China	CN
CN	CN-214	CN-214	1	PanlabWGS	CN	116	10	Seq_116_wangqingyu	8.6378	0.972834	Asia	East Asia	China	CN
CN	CN-216	CN-216	1	PanlabWGS	CN	116	10	Seq_116_wangqingyu	13.4595	0.979155	Asia	East Asia	China	CN
CN	CN-221	CN-221	1	PanlabWGS	CN	116	10	Seq_116_wangqingyu	10.6509	0.971712	Asia	East Asia	China	CN
CN	CN-223	CN-223	1	PanlabWGS	CN	116	10	Seq_116_wangqingyu	9.04427	0.972203	Asia	East Asia	China	CN
CN	CN-225	CN-225	1	PanlabWGS	CN	116	10	Seq_116_wangqingyu	9.7118	0.97625	Asia	East Asia	China	CN
CN	CN-226	CN-226	1	PanlabWGS	CN	116	10	Seq_116_wangqingyu	9.66598	0.973735	Asia	East Asia	China	CN
CN	CN-228	CN-228	1	PanlabWGS	CN	116	10	Seq_116_wangqingyu	10.5663	0.977366	Asia	East Asia	China	CN
CN	CN-229	CN-229	1	PanlabWGS	CN	116	10	Seq_116_wangqingyu	9.54022	0.973889	Asia	East Asia	China	CN
CN	CN-230	CN-230	1	PanlabWGS	CN	116	10	Seq_116_wangqingyu	9.0047	0.975162	Asia	East Asia	China	CN
CN	CN-231	CN-231	1	PanlabWGS	CN	116	10	Seq_116_wangqingyu	7.0195	0.968628	Asia	East Asia	China	CN
CN	CN-232	CN-232	1	PanlabWGS	CN	116	10	Seq_116_wangqingyu	7.39717	0.972615	Asia	East Asia	China	CN
CN	CN-234	CN-234	1	PanlabWGS	CN	116	10	Seq_116_wangqingyu	9.35761	0.975318	Asia	East Asia	China	CN
CN	CN-237	CN-237	1	PanlabWGS	CN	116	10	Seq_116_wangqingyu	13.8138	0.975573	Asia	East Asia	China	CN
CN	CN-238	CN-238	1	PanlabWGS	CN	116	10	Seq_116_wangqingyu	7.18228	0.970937	Asia	East Asia	China	CN
CN	CN-241	CN-241	1	PanlabWGS	CN	116	10	Seq_116_wangqingyu	13.8518	0.976369	Asia	East Asia	China	CN
CN	CN-242	CN-242	1	PanlabWGS	CN	116	10	Seq_116_wangqingyu	8.54162	0.972287	Asia	East Asia	China	CN
CN	CN-243	CN-243	1	PanlabWGS	CN	116	10	Seq_116_wangqingyu	7.42757	0.970005	Asia	East Asia	China	CN
CN	CN-244	CN-244	1	PanlabWGS	CN	116	10	Seq_116_wangqingyu	8.36314	0.973897	Asia	East Asia	China	CN
CN	CN-248	CN-248	1	PanlabWGS	CN	116	10	Seq_116_wangqingyu	8.79026	0.975464	Asia	East Asia	China	CN
CN	CN-254	CN-254	1	PanlabWGS	CN	116	10	Seq_116_wangqingyu	9.17132	0.976326	Asia	East Asia	China	CN
CN	CN-259	CN-259	1	PanlabWGS	CN	116	10	Seq_116_wangqingyu	9.50143	0.973062	Asia	East Asia	China	CN
CN	CN-260	CN-260	1	PanlabWGS	CN	116	10	Seq_116_wangqingyu	9.98509	0.973893	Asia	East Asia	China	CN
CN	CN-265	CN-265	1	PanlabWGS	CN	116	10	Seq_116_wangqingyu	10.1896	0.976928	Asia	East Asia	China	CN
CN	CN-266	CN-266	1	PanlabWGS	CN	116	10	Seq_116_wangqingyu	9.59254	0.974597	Asia	East Asia	China	CN
CN	CN-268	CN-268	1	PanlabWGS	CN	116	10	Seq_116_wangqingyu	8.96089	0.972485	Asia	East Asia	China	CN
CN	CN-269	CN-269	1	PanlabWGS	CN	116	10	Seq_116_wangqingyu	10.0101	0.977636	Asia	East Asia	China	CN
CN	CN-271	CN-271	1	PanlabWGS	CN	116	10	Seq_116_wangqingyu	8.7469	0.97544	Asia	East Asia	China	CN
CN	CN-272	CN-272	1	PanlabWGS	CN	116	10	Seq_116_wangqingyu	11.5687	0.977312	Asia	East Asia	China	CN
CN	CN-273	CN-273	1	PanlabWGS	CN	116	10	Seq_116_wangqingyu	8.51833	0.97424	Asia	East Asia	China	CN
CN	CN-276	CN-276	1	PanlabWGS	CN	116	10	Seq_116_wangqingyu	10.594	0.972101	Asia	East Asia	China	CN
CN	CN-280	CN-280	1	PanlabWGS	CN	116	10	Seq_116_wangqingyu	9.53749	0.972858	Asia	East Asia	China	CN
CN	CN-281	CN-281	1	PanlabWGS	CN	116	10	Seq_116_wangqingyu	9.072	0.973276	Asia	East Asia	China	CN
CN	CN-284	CN-284	1	PanlabWGS	CN	116	10	Seq_116_wangqingyu	10.2856	0.974583	Asia	East Asia	China	CN
CN	CN-287	CN-287	1	PanlabWGS	CN	116	10	Seq_116_wangqingyu	7.97267	0.971613	Asia	East Asia	China	CN
CN	CN-288	CN-288	1	PanlabWGS	CN	116	10	Seq_116_wangqingyu	8.25572	0.971434	Asia	East Asia	China	CN
CN	CN-290	CN-290	1	PanlabWGS	CN	116	10	Seq_116_wangqingyu	9.71315	0.976064	Asia	East Asia	China	CN
CN	CN-295	CN-295	1	PanlabWGS	CN	116	10	Seq_116_wangqingyu	11.3636	0.975554	Asia	East Asia	China	CN
CN	CN-296	CN-296	1	PanlabWGS	CN	116	10	Seq_116_wangqingyu	7.71004	0.972503	Asia	East Asia	China	CN
CN	CN-297	CN-297	1	PanlabWGS	CN	116	10	Seq_116_wangqingyu	14.4202	0.974971	Asia	East Asia	China	CN
CN	CN-298	CN-298	1	PanlabWGS	CN	116	10	Seq_116_wangqingyu	8.75838	0.973328	Asia	East Asia	China	CN

## Sheet: SupplementaryTable5_metaGWAS
Table S5 The detailed information of meta-GWAS summary from PigBiobank
Full trait names	Abbr. trait names	Breed	Main category	Sub category	Number of individuals	Number of included GWAS	Number of loci
Average daily gain	M_ADG	All	Production_Traits	Growth	49552	75	25316539
Backfat thickness	M_BFT	All	Meat_and_Carcass_Traits	Fatness	80375	91	27288579
Body weight	M_BW	All	Production_Traits	Growth	33932	48	24154414
Days	M_DAYS	All	Production_Traits	Growth	59247	61	20416039
Gestation length	M_GD	All	Reproduction_Traits	Reproductive_traits	20212	56	/
Lean cuts percentage	M_LEANCUTP	All	Meat_and_Carcass_Traits	Anatomy	16434	22	19218723
Loin muscle area	M_LMA	All	Meat_and_Carcass_Traits	Anatomy	28348	38	19621998
Loin muscle depth	M_LMDEP	All	Meat_and_Carcass_Traits	Anatomy	46794	40	21997829
Number of mummified pigs	M_MUMM	All	Reproduction_Traits	Litter_traits	15053	41	/
Total number born alive	M_NBA	All	Reproduction_Traits	Litter_traits	30255	83	/
Total number born alive (day 21)	M_NBA_D21	All	Reproduction_Traits	Litter_traits	3524	6	/
Number of deformity pigs	M_NBD	All	Reproduction_Traits	Litter_traits	4106	18	/
Number of healthy pigs	M_NBH	All	Reproduction_Traits	Litter_traits	30127	82	/
Number of stillborn pigs	M_NBS	All	Reproduction_Traits	Litter_traits	20964	55	/
Number of weak pigs	M_NBW	All	Reproduction_Traits	Litter_traits	6220	24	/
Number weaned	M_NWEAN	All	Reproduction_Traits	Litter_traits	26540	82	/
Number weaned (day 21)	M_NWEAN_D21	All	Reproduction_Traits	Litter_traits	2883	6	/
Litter weight, piglets born alive	M_TLWT_BA	All	Reproduction_Traits	Litter_traits	30200	95	/
Litter weight, total (day 21)	M_TLWT_D21	All	Reproduction_Traits	Litter_traits	13518	46	/
Litter weight, male	M_TLWT_Male	All	Reproduction_Traits	Litter_traits	2702	11	/
Litter weight (weaning)	M_TLWT_Weaning	All	Reproduction_Traits	Litter_traits	19075	63	/
Litter size	M_TNB	All	Reproduction_Traits	Litter_traits	38248	107	/
Teat number	M_TNUM	All	Reproduction_Traits	Reproductive_organs	118477	104	/
Uterine Capacity	M_UC	All	Reproduction_Traits	Reproductive_organs	14686	48	/
Weaning to estrus interval	M_WSI	All	Reproduction_Traits	Reproductive_traits	18815	61	/
Average daily feed intake (30-100kg)	S_ADFI_30T100	All	Production_Traits	Feed_intake	240	1	9943815
Average daily gain (birth-100kg)	S_ADG_100	All	Production_Traits	Growth	20555	22	23787839
Average daily gain (birth-115kg)	S_ADG_115	All	Production_Traits	Growth	12148	15	18566549
Average daily gain (birth-30kg)	S_ADG_30	All	Production_Traits	Growth	4455	11	23082269
Average daily gain (30-100kg)	S_ADG_30T100	All	Production_Traits	Growth	9069	21	25059016
Average daily gain (30-115kg)	S_ADG_30T115	All	Production_Traits	Growth	3325	6	17274568
Age at first farrowing	S_AFF	All	Reproduction_Traits	Reproductive_traits	5707	12	/
Age at puberty	S_AGEP	All	Reproduction_Traits	Reproductive_traits	605	1	/
Albumin	S_ALBU	All	Health_Traits	Blood_parameters	408	2	20166959
Amylase	S_AMYL	All	Health_Traits	Blood_parameters	408	2	20166959
Body condition score (DRP)	S_BCS_DRP	All	Reproduction_Traits	Reproductive_traits	985	5	/
Backfat thickness (100kg)	S_BFT_100	All	Meat_and_Carcass_Traits	Fatness	39323	43	26921471
Backfat thickness (115kg)	S_BFT_115	All	Meat_and_Carcass_Traits	Fatness	19455	18	19137332
Backfat thickness (first rib)	S_BFT_1R	All	Meat_and_Carcass_Traits	Fatness	558	2	13909453
Backfat thickness (end test)	S_BFT_endtest	All	Meat_and_Carcass_Traits	Anatomy	20314	26	21451404
Backfat thickness (last rib)	S_BFT_LR	All	Meat_and_Carcass_Traits	Fatness	725	2	13909453
Body mass index	S_BMI	All	Meat_and_Carcass_Traits	Anatomy	859	4	20168835
Body length	S_BODYL	All	Production_Traits	Growth	3782	5	18948787
Body weight (birth)	S_BW_birth	All	Production_Traits	Growth	6182	10	22852019
Body weight (end test)	S_BW_endtest	All	Production_Traits	Growth	22195	25	20262318
Body weight (slaughter)	S_BW_slaughter	All	Production_Traits	Growth	454	2	14549800
Body weight (start test)	S_BW_starttest	All	Production_Traits	Growth	5101	11	18729526
Cannon bone circumference	S_CACIR	All	Exterior_Traits	Conformation	3781	5	18948787
CD4 positive, CD8 positive leukocyte percentage	S_CD4CD8LP	All	Health_Traits	Immune_capacity	1611	6	18073803
CD4 positive / CD8 positive leukocyte ratio	S_CD4CD8LR	All	Health_Traits	Immune_capacity	1615	6	18073803
CD4 positive, CD8 negative leukocyte percentage	S_CD4CD8NP	All	Health_Traits	Immune_capacity	1613	6	18073803
CD4 positive leukocyte percentage	S_CD4LP	All	Health_Traits	Immune_capacity	1613	6	18073803
CD4 negative, CD8 negative leukocyte percentage	S_CD4NCD8NP	All	Health_Traits	Immune_capacity	1545	6	18073791
CD4 negative, CD8 positive leukocyte percentage	S_CD4NCD8P	All	Health_Traits	Immune_capacity	1613	6	18073803
CD8 positive leukocyte percentage	S_CD8LP	All	Health_Traits	Immune_capacity	1613	6	18073803
Cholesteryl ester transfer protein activity	S_CEPTA	All	Health_Traits	Blood_parameters	440	2	20168713
Chest circumference	S_CHCIR	All	Production_Traits	Growth	572	1	11226141
Cholesterol level esterified	S_CHOL_E	All	Health_Traits	Blood_parameters	447	2	20168835
Cholesterol level esterified (HDLc)	S_CHOL_E_HDLc	All	Health_Traits	Blood_parameters	446	2	20168835
Cholesterol level free	S_CHOL_F	All	Health_Traits	Blood_parameters	447	2	20168835
Cholesterol level free (HDLc)	S_CHOL_F_HDLc	All	Health_Traits	Blood_parameters	446	2	20168835
HDL cholesterol	S_CHOL_HDL	All	Health_Traits	Blood_parameters	858	4	20168835
HDL cholesterol (HDLc)	S_CHOL_HDLc	All	Health_Traits	Blood_parameters	446	2	20168835
LDL cholesterol	S_CHOL_LDL	All	Health_Traits	Blood_parameters	860	4	20168835
Cholesterol (meat)?	S_CHOL_M	All	Meat_and_Carcass_Traits	Chemistry	629	2	9126312
Total Cholesterol	S_CHOL_T	All	Health_Traits	Blood_parameters	1481	6	20773455
Conformation score	S_CONFSC	All	Exterior_Traits	Conformation	353	1	8711178
Cooking yield	S_COOKY	All	Meat_and_Carcass_Traits	Texture	139	1	10961098
Cortisol (hair)	S_CORT	All	Health_Traits	Blood_parameters	431	1	9527257
Carcass length	S_CRCL	All	Meat_and_Carcass_Traits	Anatomy	3469	7	16883130
Creatinine	S_CREA	All	Health_Traits	Blood_parameters	408	2	20166959
Days (birth-100kg)	S_DAYS_100	All	Production_Traits	Growth	32420	30	20382408
Days (birth-115kg)	S_DAYS_115	All	Production_Traits	Growth	21338	19	19288347
Days (birth-30kg)	S_DAYS_30	All	Production_Traits	Growth	5489	12	18514885
Dressing percentage	S_DRESSP	All	Meat_and_Carcass_Traits	Anatomy	137	1	10961098
Eosinophil number	S_EOS	All	Health_Traits	Immune_capacity	430	1	9527257
Capric acid content	S_FAC10T0	All	Meat_and_Carcass_Traits	Fatty_acid_content	634	2	9126312
Lauric acid content	S_FAC12T0	All	Meat_and_Carcass_Traits	Fatty_acid_content	634	2	9126312
Myristic acid content	S_FAC14T0	All	Meat_and_Carcass_Traits	Fatty_acid_content	634	2	9126312
Palmitic acid content	S_FAC16T0	All	Meat_and_Carcass_Traits	Fatty_acid_content	634	2	9126312
Palmitoleic acid content	S_FAC16T1	All	Meat_and_Carcass_Traits	Fatty_acid_content	634	2	9126312
Margaric acid content	S_FAC17T0	All	Meat_and_Carcass_Traits	Fatty_acid_content	634	2	9126312
Stearic acid content	S_FAC18T0	All	Meat_and_Carcass_Traits	Fatty_acid_content	634	2	9126312
Oleic acid content	S_FAC18T1	All	Meat_and_Carcass_Traits	Fatty_acid_content	634	2	9126312
Linoleic acid content	S_FAC18T2	All	Meat_and_Carcass_Traits	Fatty_acid_content	634	2	9126312
Gamma-linolenic acid content	S_FAC18T3	All	Meat_and_Carcass_Traits	Fatty_acid_content	634	2	9126312
Arachidic acid content	S_FAC20T0	All	Meat_and_Carcass_Traits	Fatty_acid_content	634	2	9126312
Eicosenoic acid content/Gadoleic acid content	S_FAC20T1	All	Meat_and_Carcass_Traits	Fatty_acid_content	634	2	9126312
Eicosadienoic acid content	S_FAC20T2	All	Meat_and_Carcass_Traits	Fatty_acid_content	634	2	9126312
Arachidonic acid content	S_FAC20T4	All	Meat_and_Carcass_Traits	Fatty_acid_content	634	2	9126312
Fat percentage (trunk region)	S_FATP_trunkregion	All	Meat_and_Carcass_Traits	Fatness	446	2	20168835
Fat percentage (whole body)	S_FATP_wholebody	All	Meat_and_Carcass_Traits	Fatness	431	2	20168582
Fat weight	S_FATWT	All	Meat_and_Carcass_Traits	Fatness	1316	8	20168582
Feed conversion ratio (30-100kg)	S_FEEDCON_30T100	All	Production_Traits	Feed_conversion	4624	8	17927379
Feed conversion ratio (30-115kg)	S_FEEDCON_30T115	All	Production_Traits	Feed_conversion	2608	3	15378247
Feeding time (per day)	S_FEEDT	All	Exterior_Traits	Behavioral	2602	1	10159388
Feet and let conformation	S_FLCONF	All	Exterior_Traits	Conformation	353	1	8711178
Fructosamin	S_FRUC	All	Health_Traits	Blood_parameters	408	2	20166959
Gestation length (DRP)	S_GD_DRP	All	Reproduction_Traits	Reproductive_traits	11808	13	/
GGT	S_GGT	All	Health_Traits	Blood_parameters	408	2	20166959
GLU	S_GLU	All	Health_Traits	Blood_parameters	625	4	20166995
GRANP	S_GRANP	All	Health_Traits	Immune_capacity	864	2	9527257
HAPT	S_HAPT	All	Health_Traits	Blood_parameters	432	1	9527257
HCT	S_HCT	All	Health_Traits	Blood_parameters	2108	7	19405765
High-density lipoprotein	S_HDL	All	Health_Traits	Blood_parameters	621	2	9126312
Head conformation	S_HECONF	All	Exterior_Traits	Conformation	353	1	8711178
Body height	S_HEIGHT	All	Production_Traits	Growth	3782	5	18948787
Ham fat thickness	S_HFT	All	Meat_and_Carcass_Traits	Fatness	314	1	9126312
Hemoglobin	S_HGB	All	Health_Traits	Blood_parameters	2109	7	19405765
Interferon-gamma to interleukin-10 ratio	S_IFGIL10	All	Health_Traits	Immune_capacity	1678	6	18073803
Interferon-gamma level	S_IFNG	All	Health_Traits	Immune_capacity	1616	6	18073803
Immunoglobulin A level	S_IGA	All	Health_Traits	Blood_parameters	836	2	9527257
Immunoglobulin G level	S_IGG	All	Health_Traits	Immune_capacity	2112	7	19405765
Immunoglobulin M level	S_IGM	All	Health_Traits	Blood_parameters	432	1	9527257
Interleukin-10 level	S_IL10	All	Health_Traits	Immune_capacity	1681	6	18073803
Intramuscular fat content	S_IMF	All	Meat_and_Carcass_Traits	Fatness	2780	6	16089882
Low density lipoprotein	S_LDL	All	Health_Traits	Blood_parameters	621	2	9126312
Lean cuts percentage (100kg)	S_LEANCUTP_100	All	Meat_and_Carcass_Traits	Anatomy	9791	12	19218723
Lean cuts percentage (115kg)	S_LEANCUTP_115	All	Meat_and_Carcass_Traits	Anatomy	6643	10	18416464
Lean meat weight (whole body)	S_LEANWT	All	Meat_and_Carcass_Traits	Anatomy	431	2	20168582
Leg bone circumference	S_LECIR	All	Exterior_Traits	Conformation	572	1	11226141
Lipases	S_LIPA	All	Health_Traits	Blood_parameters	408	2	20166959
Loin muscle area (100kg)	S_LMA_100	All	Meat_and_Carcass_Traits	Anatomy	14883	15	19418485
Loin muscle area (115kg)	S_LMA_115	All	Meat_and_Carcass_Traits	Anatomy	7827	11	18511117
Loin muscle area (end test)	S_LMA_endtest	All	Meat_and_Carcass_Traits	Anatomy	5638	12	18624289
Loin muscle depth (100kg)	S_LMDEP_100	All	Meat_and_Carcass_Traits	Anatomy	24215	20	21997829
Loin muscle depth (115kg)	S_LMDEP_115	All	Meat_and_Carcass_Traits	Anatomy	14138	12	18095877
Loin muscle depth (end test)	S_LMDEP_endtest	All	Meat_and_Carcass_Traits	Anatomy	8441	8	16088220
Lymphocyte count	S_LYMPH	All	Health_Traits	Immune_capacity	2101	7	19405765
Lymphocyte percentage	S_LYMPHP	All	Health_Traits	Immune_capacity	1667	6	18073803
Lysozyme level	S_LYSOZ	All	Health_Traits	Immune_capacity	1660	6	18073803
Mean corpuscular hemoglobin content	S_MCH	All	Health_Traits	Blood_parameters	1677	6	18073803
Mean corpuscular hemoglobin concentration	S_MCHC	All	Health_Traits	Blood_parameters	1549	5	19405765
Meat color-a	S_MCOLOR_a	All	Meat_and_Carcass_Traits	Meat_color	278	2	10961098
Meat color-b	S_MCOLOR_b	All	Meat_and_Carcass_Traits	Meat_color	278	2	10961098
Meat color-L	S_MCOLOR_L	All	Meat_and_Carcass_Traits	Meat_color	278	2	10961098
Mean corpuscular volume	S_MCV	All	Health_Traits	Blood_parameters	1551	5	19405765
meat to fat ratio	S_MFR	All	Meat_and_Carcass_Traits	Anatomy	2555	5	13940880
Monocyte number	S_MONO	All	Health_Traits	Immune_capacity	2101	7	19405765
Monocytes phagocytosis	S_MONOP	All	Health_Traits	Immune_capacity	2534	8	19405765
Polyunsaturated fatty acid to monounsaturated fatty acid ratio	S_MPFAR	All	Meat_and_Carcass_Traits	Fatty_acid_content	634	2	9126312
Mean platelet volume	S_MPVOL	All	Health_Traits	Blood_parameters	1663	6	18073803
Monounsturated fatty acids	S_MUFA	All	Meat_and_Carcass_Traits	Fatty_acid_content	634	2	9126312
Number of mummified pigs (DRP)	S_MUMM_DRP	All	Reproduction_Traits	Litter_traits	13803	17	/
Total number born alive (day 21, DRP)	S_NBA_D21_DRP	All	Reproduction_Traits	Litter_traits	927	1	/
Total number born alive (DRP)	S_NBA_DRP	All	Reproduction_Traits	Litter_traits	14978	22	/
Total number born alive (parity 1)	S_NBA_P1	All	Reproduction_Traits	Litter_traits	8778	17	/
Total number born alive (parity 2)	S_NBA_P2	All	Reproduction_Traits	Litter_traits	6960	15	/
Total number born alive (parity 3)	S_NBA_P3	All	Reproduction_Traits	Litter_traits	5419	15	/
Total number born alive (parity 4)	S_NBA_P4	All	Reproduction_Traits	Litter_traits	4007	13	/
Total number born alive (parity 5)	S_NBA_P5	All	Reproduction_Traits	Litter_traits	3071	12	/
Total number born alive (parity 6)	S_NBA_P6	All	Reproduction_Traits	Litter_traits	2020	11	/
Number of deformity pigs (DRP)	S_NBD_DRP	All	Reproduction_Traits	Litter_traits	3427	6	/
Number of healthy pigs (DRP)	S_NBH_DRP	All	Reproduction_Traits	Litter_traits	15537	18	/
Number of healthy pigs (parity 1)	S_NBH_P1	All	Reproduction_Traits	Litter_traits	9053	16	/
Number of healthy pigs (parity 2)	S_NBH_P2	All	Reproduction_Traits	Litter_traits	7093	15	/
Number of healthy pigs (parity 3)	S_NBH_P3	All	Reproduction_Traits	Litter_traits	5379	15	/
Number of healthy pigs (parity 4)	S_NBH_P4	All	Reproduction_Traits	Litter_traits	3817	13	/
Number of healthy pigs (parity 5)	S_NBH_P5	All	Reproduction_Traits	Litter_traits	2860	12	/
Number of healthy pigs (parity 6)	S_NBH_P6	All	Reproduction_Traits	Litter_traits	1925	11	/
Number of stillborn pigs (DRP)	S_NBS_DRP	All	Reproduction_Traits	Litter_traits	17077	21	/
Number of stillborn pigs (parity 1)	S_NBS_P1	All	Reproduction_Traits	Litter_traits	6646	11	/
Number of stillborn pigs (parity 2)	S_NBS_P2	All	Reproduction_Traits	Litter_traits	5517	12	/
Number of stillborn pigs (parity 3)	S_NBS_P3	All	Reproduction_Traits	Litter_traits	3004	8	/
Number of stillborn pigs (parity 4)	S_NBS_P4	All	Reproduction_Traits	Litter_traits	2491	9	/
Number of stillborn pigs (parity 5)	S_NBS_P5	All	Reproduction_Traits	Litter_traits	1918	7	/
Number of stillborn pigs (parity 6)	S_NBS_P6	All	Reproduction_Traits	Litter_traits	1388	8	/
Number of weak pigs (DRP)	S_NBW_DRP	All	Reproduction_Traits	Litter_traits	10604	17	/
Neutrophil count	S_NEUT	All	Health_Traits	Immune_capacity	2101	7	19405765
Neutrophil to lymphocyte ration	S_NEUTLYMR	All	Health_Traits	Immune_capacity	430	1	9527257
Neutrophil percentage	S_NEUTP	All	Health_Traits	Immune_capacity	1671	6	18073803
Nitric oxide (serum)	S_NO	All	Health_Traits	Blood_parameters	427	1	9527257
Number weaned (day 21, DRP)	S_NWEAN_D21_DRP	All	Reproduction_Traits	Litter_traits	883	1	/
Number weaned (DRP)	S_NWEAN_DRP	All	Reproduction_Traits	Litter_traits	13150	16	/
Number weaned (parity 1)	S_NWEAN_P1	All	Reproduction_Traits	Litter_traits	8644	16	/
Number weaned (parity 2)	S_NWEAN_P2	All	Reproduction_Traits	Litter_traits	6016	15	/
Number weaned (parity 3)	S_NWEAN_P3	All	Reproduction_Traits	Litter_traits	4553	15	/
Number weaned (parity 4)	S_NWEAN_P4	All	Reproduction_Traits	Litter_traits	3285	13	/
Number weaned (parity 5)	S_NWEAN_P5	All	Reproduction_Traits	Litter_traits	2439	13	/
Number weaned (parity 6)	S_NWEAN_P6	All	Reproduction_Traits	Litter_traits	1603	10	/
Obesity index	S_OBI	All	Meat_and_Carcass_Traits	Fatness	859	4	20168835
Plateletocrit	S_PCT	All	Health_Traits	Blood_parameters	1675	6	18073803
pH	S_pH	All	Meat_and_Carcass_Traits	pH	278	2	10961098
Phagocytosis	S_PHAGOP	All	Health_Traits	Immune_capacity	864	2	9527257
Phospholipid level	S_PHOS	All	Health_Traits	Blood_parameters	447	2	20168835
High density lipoprotein phospholipids	S_PHOS_HDL	All	Health_Traits	Blood_parameters	446	2	20168835
Platelet distribution width	S_PLDWID	All	Health_Traits	Blood_parameters	1662	6	18073803
Platelets count	S_PLTCT	All	Health_Traits	Blood_parameters	2087	7	19405765
Polyunsaturated fatty acid content	S_PUFA	All	Meat_and_Carcass_Traits	Fatty_acid_content	634	2	9126312
Red blood cell count	S_RBC	All	Health_Traits	Blood_parameters	2108	7	19405765
Red cell distribution width	S_RCDW	All	Health_Traits	Blood_parameters	1121	4	18073803
Residual feed intake	S_RFI	All	Production_Traits	Feed_intake	240	1	9943815
Semen colour (DRP)	S_SECOL_DRP	All	Reproduction_Traits	Reproductive_traits	1018	5	/
Semen volume (DRP)	S_SEMVOL_DRP	All	Reproduction_Traits	Reproductive_traits	5206	10	/
Semen odor (DRP)	S_SEODO_DRP	All	Reproduction_Traits	Reproductive_traits	1001	5	/
Semen pH (DRP)	S_SEPH_DRP	All	Reproduction_Traits	Reproductive_traits	679	3	/
Semen sexuality score (DRP)	S_SESS_DRP	All	Reproduction_Traits	Reproductive_traits	993	5	/
Saturated fatty acid content	S_SFA	All	Meat_and_Carcass_Traits	Fatty_acid_content	634	2	9126312
Shear force	S_SHEAR	All	Meat_and_Carcass_Traits	Texture	138	1	10961098
Sperm abnormality rate (DRP)	S_SPABR_DRP	All	Reproduction_Traits	Reproductive_traits	5571	10	/
Sperm concentration (DRP)	S_SPCON_DRP	All	Reproduction_Traits	Reproductive_traits	5235	10	/
Sperm count (DRP)	S_SPCOUNT_DRP	All	Reproduction_Traits	Reproductive_traits	5157	10	/
Sperm motility (DRP)	S_SPMOT_DRP	All	Reproduction_Traits	Reproductive_traits	5247	10	/
Sperm progressive motility (DRP)	S_SPPMOT_DRP	All	Reproduction_Traits	Reproductive_traits	836	3	/
Litter weight, piglets born alive (DRP)	S_TLWT_BA_DRP	All	Reproduction_Traits	Litter_traits	16215	22	/
Litter weight, piglets born alive (parity 1)	S_TLWT_BA_P1	All	Reproduction_Traits	Litter_traits	9766	19	/
Litter weight, piglets born alive (parity 2)	S_TLWT_BA_P2	All	Reproduction_Traits	Litter_traits	6957	17	/
Litter weight, piglets born alive (parity 3)	S_TLWT_BA_P3	All	Reproduction_Traits	Litter_traits	5210	17	/
Litter weight, piglets born alive (parity 4)	S_TLWT_BA_P4	All	Reproduction_Traits	Litter_traits	3694	15	/
Litter weight, piglets born alive (parity 5)	S_TLWT_BA_P5	All	Reproduction_Traits	Litter_traits	2771	14	/
Litter weight, piglets born alive (parity 6)	S_TLWT_BA_P6	All	Reproduction_Traits	Litter_traits	1802	13	/
Litter weight, total (day 21, DRP)	S_TLWT_D21_DRP	All	Reproduction_Traits	Litter_traits	8693	9	/
Litter weight (weaning, DRP)	S_TLWT_Weaning_DRP	All	Reproduction_Traits	Litter_traits	11607	13	/
Litter size (DRP)	S_TNB_DRP	All	Reproduction_Traits	Litter_traits	17802	25	/
Litter size (parity 1)	S_TNB_P1	All	Reproduction_Traits	Litter_traits	10805	21	/
Litter size (parity 2)	S_TNB_P2	All	Reproduction_Traits	Litter_traits	8676	19	/
Litter size (parity 3)	S_TNB_P3	All	Reproduction_Traits	Litter_traits	6822	19	/
Litter size (parity 4)	S_TNB_P4	All	Reproduction_Traits	Litter_traits	5123	17	/
Litter size (parity 5)	S_TNB_P5	All	Reproduction_Traits	Litter_traits	3994	16	/
Litter size (parity 6)	S_TNB_P6	All	Reproduction_Traits	Litter_traits	2828	15	/
Teat number (devation between sides)	S_TNUM_D	All	Reproduction_Traits	Reproductive_organs	20637	18	/
Teat number (lift)	S_TNUM_L	All	Reproduction_Traits	Reproductive_organs	20560	18	/
Teat number (maximum per side)	S_TNUM_MPS	All	Reproduction_Traits	Reproductive_organs	20560	18	/
Teat number (right)	S_TNUM_R	All	Reproduction_Traits	Reproductive_organs	20560	18	/
Teat number (symmetry)	S_TNUM_SYM	All	Reproduction_Traits	Reproductive_organs	13310	11	/
Teat number (total)	S_TNUM_T	All	Reproduction_Traits	Reproductive_organs	22850	21	/
Triglyceride level	S_TRIGL	All	Health_Traits	Blood_parameters	1481	6	20773455
Triglyceride level (HDL)	S_TRIGL_HDL	All	Health_Traits	Blood_parameters	446	2	20168835
Uterine Capacity (DRP)	S_UC_DRP	All	Reproduction_Traits	Reproductive_organs	5823	8	/
Unsaturated fatty acid content	S_UFA	All	Meat_and_Carcass_Traits	Fatty_acid_content	634	2	9126312
White blood cell number	S_WBC	All	Health_Traits	Immune_capacity	2110	7	19405765
Weaning to estrus interval (DRP)	S_WSI_DRP	All	Reproduction_Traits	Reproductive_traits	8966	12

## Sheet: SupplementaryTable6_RNAseq
Table S6 The metadata of collected bulk RNA-seq datasets
Run	SRAStudy	BioProject	BioSample	ScientificName	LibraryStrategy	LibraryLayout	Consent	SampleName	tissue	title	sample	segment	region	sample_tissue
ERR10568059	ERP143068	PRJEB58031	SAMEA111508478	Sus scrofa	RNA-Seq	PAIRED	public	SAMEA111508478	Duodenum	Illumina NovaSeq 6000 paired end sequencing; PIG RNA-seq duodenum	sample1	Duodenum	SmallInt	sample1_Duodenum
ERR10568155	ERP143068	PRJEB58031	SAMEA111508478	Sus scrofa	RNA-Seq	PAIRED	public	SAMEA111508478	Duodenum	Illumina NovaSeq 6000 paired end sequencing; PIG RNA-seq duodenum	sample1	Duodenum	SmallInt	sample1_Duodenum
ERR10568251	ERP143068	PRJEB58031	SAMEA111508478	Sus scrofa	RNA-Seq	PAIRED	public	SAMEA111508478	Duodenum	Illumina NovaSeq 6000 paired end sequencing; PIG RNA-seq duodenum	sample1	Duodenum	SmallInt	sample1_Duodenum
ERR10568347	ERP143068	PRJEB58031	SAMEA111508478	Sus scrofa	RNA-Seq	PAIRED	public	SAMEA111508478	Duodenum	Illumina NovaSeq 6000 paired end sequencing; PIG RNA-seq duodenum	sample1	Duodenum	SmallInt	sample1_Duodenum
ERR10568360	ERP143068	PRJEB58031	SAMEA111508517	Sus scrofa	RNA-Seq	PAIRED	public	SAMEA111508517	Duodenum	Illumina NovaSeq 6000 paired end sequencing; PIG RNA-seq duodenum	sample2	Duodenum	SmallInt	sample2_Duodenum
ERR10568264	ERP143068	PRJEB58031	SAMEA111508517	Sus scrofa	RNA-Seq	PAIRED	public	SAMEA111508517	Duodenum	Illumina NovaSeq 6000 paired end sequencing; PIG RNA-seq duodenum	sample2	Duodenum	SmallInt	sample2_Duodenum
ERR10568168	ERP143068	PRJEB58031	SAMEA111508517	Sus scrofa	RNA-Seq	PAIRED	public	SAMEA111508517	Duodenum	Illumina NovaSeq 6000 paired end sequencing; PIG RNA-seq duodenum	sample2	Duodenum	SmallInt	sample2_Duodenum
ERR10568072	ERP143068	PRJEB58031	SAMEA111508517	Sus scrofa	RNA-Seq	PAIRED	public	SAMEA111508517	Duodenum	Illumina NovaSeq 6000 paired end sequencing; PIG RNA-seq duodenum	sample2	Duodenum	SmallInt	sample2_Duodenum
ERR10568093	ERP143068	PRJEB58031	SAMEA111508580	Sus scrofa	RNA-Seq	PAIRED	public	SAMEA111508580	Duodenum	Illumina NovaSeq 6000 paired end sequencing; PIG RNA-seq duodenum	sample3	Duodenum	SmallInt	sample3_Duodenum
ERR10568189	ERP143068	PRJEB58031	SAMEA111508580	Sus scrofa	RNA-Seq	PAIRED	public	SAMEA111508580	Duodenum	Illumina NovaSeq 6000 paired end sequencing; PIG RNA-seq duodenum	sample3	Duodenum	SmallInt	sample3_Duodenum
ERR10568285	ERP143068	PRJEB58031	SAMEA111508580	Sus scrofa	RNA-Seq	PAIRED	public	SAMEA111508580	Duodenum	Illumina NovaSeq 6000 paired end sequencing; PIG RNA-seq duodenum	sample3	Duodenum	SmallInt	sample3_Duodenum
ERR10568381	ERP143068	PRJEB58031	SAMEA111508580	Sus scrofa	RNA-Seq	PAIRED	public	SAMEA111508580	Duodenum	Illumina NovaSeq 6000 paired end sequencing; PIG RNA-seq duodenum	sample3	Duodenum	SmallInt	sample3_Duodenum
ERR10568382	ERP143068	PRJEB58031	SAMEA111508583	Sus scrofa	RNA-Seq	PAIRED	public	SAMEA111508583	Duodenum	Illumina NovaSeq 6000 paired end sequencing; PIG RNA-seq duodenum	sample4	Duodenum	SmallInt	sample4_Duodenum
ERR10568286	ERP143068	PRJEB58031	SAMEA111508583	Sus scrofa	RNA-Seq	PAIRED	public	SAMEA111508583	Duodenum	Illumina NovaSeq 6000 paired end sequencing; PIG RNA-seq duodenum	sample4	Duodenum	SmallInt	sample4_Duodenum
ERR10568190	ERP143068	PRJEB58031	SAMEA111508583	Sus scrofa	RNA-Seq	PAIRED	public	SAMEA111508583	Duodenum	Illumina NovaSeq 6000 paired end sequencing; PIG RNA-seq duodenum	sample4	Duodenum	SmallInt	sample4_Duodenum
ERR10568094	ERP143068	PRJEB58031	SAMEA111508583	Sus scrofa	RNA-Seq	PAIRED	public	SAMEA111508583	Duodenum	Illumina NovaSeq 6000 paired end sequencing; PIG RNA-seq duodenum	sample4	Duodenum	SmallInt	sample4_Duodenum
ERR10568400	ERP143068	PRJEB58031	SAMEA111508637	Sus scrofa	RNA-Seq	PAIRED	public	SAMEA111508637	Duodenum	Illumina NovaSeq 6000 paired end sequencing; PIG RNA-seq duodenum	sample5	Duodenum	SmallInt	sample5_Duodenum
ERR10568208	ERP143068	PRJEB58031	SAMEA111508637	Sus scrofa	RNA-Seq	PAIRED	public	SAMEA111508637	Duodenum	Illumina NovaSeq 6000 paired end sequencing; PIG RNA-seq duodenum	sample5	Duodenum	SmallInt	sample5_Duodenum
ERR10568112	ERP143068	PRJEB58031	SAMEA111508637	Sus scrofa	RNA-Seq	PAIRED	public	SAMEA111508637	Duodenum	Illumina NovaSeq 6000 paired end sequencing; PIG RNA-seq duodenum	sample5	Duodenum	SmallInt	sample5_Duodenum
ERR10568304	ERP143068	PRJEB58031	SAMEA111508637	Sus scrofa	RNA-Seq	PAIRED	public	SAMEA111508637	Duodenum	Illumina NovaSeq 6000 paired end sequencing; PIG RNA-seq duodenum	sample5	Duodenum	SmallInt	sample5_Duodenum
ERR10568209	ERP143068	PRJEB58031	SAMEA111508640	Sus scrofa	RNA-Seq	PAIRED	public	SAMEA111508640	Duodenum	Illumina NovaSeq 6000 paired end sequencing; PIG RNA-seq duodenum	sample6	Duodenum	SmallInt	sample6_Duodenum
ERR10568401	ERP143068	PRJEB58031	SAMEA111508640	Sus scrofa	RNA-Seq	PAIRED	public	SAMEA111508640	Duodenum	Illumina NovaSeq 6000 paired end sequencing; PIG RNA-seq duodenum	sample6	Duodenum	SmallInt	sample6_Duodenum
ERR10568113	ERP143068	PRJEB58031	SAMEA111508640	Sus scrofa	RNA-Seq	PAIRED	public	SAMEA111508640	Duodenum	Illumina NovaSeq 6000 paired end sequencing; PIG RNA-seq duodenum	sample6	Duodenum	SmallInt	sample6_Duodenum
ERR10568305	ERP143068	PRJEB58031	SAMEA111508640	Sus scrofa	RNA-Seq	PAIRED	public	SAMEA111508640	Duodenum	Illumina NovaSeq 6000 paired end sequencing; PIG RNA-seq duodenum	sample6	Duodenum	SmallInt	sample6_Duodenum
ERR10568210	ERP143068	PRJEB58031	SAMEA111508643	Sus scrofa	RNA-Seq	PAIRED	public	SAMEA111508643	Duodenum	Illumina NovaSeq 6000 paired end sequencing; PIG RNA-seq duodenum	sample7	Duodenum	SmallInt	sample7_Duodenum
ERR10568402	ERP143068	PRJEB58031	SAMEA111508643	Sus scrofa	RNA-Seq	PAIRED	public	SAMEA111508643	Duodenum	Illumina NovaSeq 6000 paired end sequencing; PIG RNA-seq duodenum	sample7	Duodenum	SmallInt	sample7_Duodenum
ERR10568114	ERP143068	PRJEB58031	SAMEA111508643	Sus scrofa	RNA-Seq	PAIRED	public	SAMEA111508643	Duodenum	Illumina NovaSeq 6000 paired end sequencing; PIG RNA-seq duodenum	sample7	Duodenum	SmallInt	sample7_Duodenum
ERR10568306	ERP143068	PRJEB58031	SAMEA111508643	Sus scrofa	RNA-Seq	PAIRED	public	SAMEA111508643	Duodenum	Illumina NovaSeq 6000 paired end sequencing; PIG RNA-seq duodenum	sample7	Duodenum	SmallInt	sample7_Duodenum
ERR10568403	ERP143068	PRJEB58031	SAMEA111508646	Sus scrofa	RNA-Seq	PAIRED	public	SAMEA111508646	Duodenum	Illumina NovaSeq 6000 paired end sequencing; PIG RNA-seq duodenum	sample8	Duodenum	SmallInt	sample8_Duodenum
ERR10568115	ERP143068	PRJEB58031	SAMEA111508646	Sus scrofa	RNA-Seq	PAIRED	public	SAMEA111508646	Duodenum	Illumina NovaSeq 6000 paired end sequencing; PIG RNA-seq duodenum	sample8	Duodenum	SmallInt	sample8_Duodenum
ERR10568211	ERP143068	PRJEB58031	SAMEA111508646	Sus scrofa	RNA-Seq	PAIRED	public	SAMEA111508646	Duodenum	Illumina NovaSeq 6000 paired end sequencing; PIG RNA-seq duodenum	sample8	Duodenum	SmallInt	sample8_Duodenum
ERR10568307	ERP143068	PRJEB58031	SAMEA111508646	Sus scrofa	RNA-Seq	PAIRED	public	SAMEA111508646	Duodenum	Illumina NovaSeq 6000 paired end sequencing; PIG RNA-seq duodenum	sample8	Duodenum	SmallInt	sample8_Duodenum
ERR10568404	ERP143068	PRJEB58031	SAMEA111508649	Sus scrofa	RNA-Seq	PAIRED	public	SAMEA111508649	Duodenum	Illumina NovaSeq 6000 paired end sequencing; PIG RNA-seq duodenum	sample9	Duodenum	SmallInt	sample9_Duodenum
ERR10568212	ERP143068	PRJEB58031	SAMEA111508649	Sus scrofa	RNA-Seq	PAIRED	public	SAMEA111508649	Duodenum	Illumina NovaSeq 6000 paired end sequencing; PIG RNA-seq duodenum	sample9	Duodenum	SmallInt	sample9_Duodenum
ERR10568116	ERP143068	PRJEB58031	SAMEA111508649	Sus scrofa	RNA-Seq	PAIRED	public	SAMEA111508649	Duodenum	Illumina NovaSeq 6000 paired end sequencing; PIG RNA-seq duodenum	sample9	Duodenum	SmallInt	sample9_Duodenum
ERR10568308	ERP143068	PRJEB58031	SAMEA111508649	Sus scrofa	RNA-Seq	PAIRED	public	SAMEA111508649	Duodenum	Illumina NovaSeq 6000 paired end sequencing; PIG RNA-seq duodenum	sample9	Duodenum	SmallInt	sample9_Duodenum
ERR10568213	ERP143068	PRJEB58031	SAMEA111508652	Sus scrofa	RNA-Seq	PAIRED	public	SAMEA111508652	Duodenum	Illumina NovaSeq 6000 paired end sequencing; PIG RNA-seq duodenum	sample10	Duodenum	SmallInt	sample10_Duodenum
ERR10568117	ERP143068	PRJEB58031	SAMEA111508652	Sus scrofa	RNA-Seq	PAIRED	public	SAMEA111508652	Duodenum	Illumina NovaSeq 6000 paired end sequencing; PIG RNA-seq duodenum	sample10	Duodenum	SmallInt	sample10_Duodenum
ERR10568405	ERP143068	PRJEB58031	SAMEA111508652	Sus scrofa	RNA-Seq	PAIRED	public	SAMEA111508652	Duodenum	Illumina NovaSeq 6000 paired end sequencing; PIG RNA-seq duodenum	sample10	Duodenum	SmallInt	sample10_Duodenum
ERR10568309	ERP143068	PRJEB58031	SAMEA111508652	Sus scrofa	RNA-Seq	PAIRED	public	SAMEA111508652	Duodenum	Illumina NovaSeq 6000 paired end sequencing; PIG RNA-seq duodenum	sample10	Duodenum	SmallInt	sample10_Duodenum
ERR10568310	ERP143068	PRJEB58031	SAMEA111508655	Sus scrofa	RNA-Seq	PAIRED	public	SAMEA111508655	Duodenum	Illumina NovaSeq 6000 paired end sequencing; PIG RNA-seq duodenum	sample11	Duodenum	SmallInt	sample11_Duodenum
ERR10568406	ERP143068	PRJEB58031	SAMEA111508655	Sus scrofa	RNA-Seq	PAIRED	public	SAMEA111508655	Duodenum	Illumina NovaSeq 6000 paired end sequencing; PIG RNA-seq duodenum	sample11	Duodenum	SmallInt	sample11_Duodenum
ERR10568118	ERP143068	PRJEB58031	SAMEA111508655	Sus scrofa	RNA-Seq	PAIRED	public	SAMEA111508655	Duodenum	Illumina NovaSeq 6000 paired end sequencing; PIG RNA-seq duodenum	sample11	Duodenum	SmallInt	sample11_Duodenum
ERR10568214	ERP143068	PRJEB58031	SAMEA111508655	Sus scrofa	RNA-Seq	PAIRED	public	SAMEA111508655	Duodenum	Illumina NovaSeq 6000 paired end sequencing; PIG RNA-seq duodenum	sample11	Duodenum	SmallInt	sample11_Duodenum
ERR10568215	ERP143068	PRJEB58031	SAMEA111508658	Sus scrofa	RNA-Seq	PAIRED	public	SAMEA111508658	Duodenum	Illumina NovaSeq 6000 paired end sequencing; PIG RNA-seq duodenum	sample12	Duodenum	SmallInt	sample12_Duodenum
ERR10568119	ERP143068	PRJEB58031	SAMEA111508658	Sus scrofa	RNA-Seq	PAIRED	public	SAMEA111508658	Duodenum	Illumina NovaSeq 6000 paired end sequencing; PIG RNA-seq duodenum	sample12	Duodenum	SmallInt	sample12_Duodenum
ERR10568311	ERP143068	PRJEB58031	SAMEA111508658	Sus scrofa	RNA-Seq	PAIRED	public	SAMEA111508658	Duodenum	Illumina NovaSeq 6000 paired end sequencing; PIG RNA-seq duodenum	sample12	Duodenum	SmallInt	sample12_Duodenum
ERR10568407	ERP143068	PRJEB58031	SAMEA111508658	Sus scrofa	RNA-Seq	PAIRED	public	SAMEA111508658	Duodenum	Illumina NovaSeq 6000 paired end sequencing; PIG RNA-seq duodenum	sample12	Duodenum	SmallInt	sample12_Duodenum
ERR10568120	ERP143068	PRJEB58031	SAMEA111508661	Sus scrofa	RNA-Seq	PAIRED	public	SAMEA111508661	Duodenum	Illumina NovaSeq 6000 paired end sequencing; PIG RNA-seq duodenum	sample13	Duodenum	SmallInt	sample13_Duodenum
ERR10568216	ERP143068	PRJEB58031	SAMEA111508661	Sus scrofa	RNA-Seq	PAIRED	public	SAMEA111508661	Duodenum	Illumina NovaSeq 6000 paired end sequencing; PIG RNA-seq duodenum	sample13	Duodenum	SmallInt	sample13_Duodenum
ERR10568408	ERP143068	PRJEB58031	SAMEA111508661	Sus scrofa	RNA-Seq	PAIRED	public	SAMEA111508661	Duodenum	Illumina NovaSeq 6000 paired end sequencing; PIG RNA-seq duodenum	sample13	Duodenum	SmallInt	sample13_Duodenum
ERR10568312	ERP143068	PRJEB58031	SAMEA111508661	Sus scrofa	RNA-Seq	PAIRED	public	SAMEA111508661	Duodenum	Illumina NovaSeq 6000 paired end sequencing; PIG RNA-seq duodenum	sample13	Duodenum	SmallInt	sample13_Duodenum
ERR10568313	ERP143068	PRJEB58031	SAMEA111508664	Sus scrofa	RNA-Seq	PAIRED	public	SAMEA111508664	Duodenum	Illumina NovaSeq 6000 paired end sequencing; PIG RNA-seq duodenum	sample14	Duodenum	SmallInt	sample14_Duodenum
ERR10568409	ERP143068	PRJEB58031	SAMEA111508664	Sus scrofa	RNA-Seq	PAIRED	public	SAMEA111508664	Duodenum	Illumina NovaSeq 6000 paired end sequencing; PIG RNA-seq duodenum	sample14	Duodenum	SmallInt	sample14_Duodenum
ERR10568217	ERP143068	PRJEB58031	SAMEA111508664	Sus scrofa	RNA-Seq	PAIRED	public	SAMEA111508664	Duodenum	Illumina NovaSeq 6000 paired end sequencing; PIG RNA-seq duodenum	sample14	Duodenum	SmallInt	sample14_Duodenum
ERR10568121	ERP143068	PRJEB58031	SAMEA111508664	Sus scrofa	RNA-Seq	PAIRED	public	SAMEA111508664	Duodenum	Illumina NovaSeq 6000 paired end sequencing; PIG RNA-seq duodenum	sample14	Duodenum	SmallInt	sample14_Duodenum
ERR10568410	ERP143068	PRJEB58031	SAMEA111508667	Sus scrofa	RNA-Seq	PAIRED	public	SAMEA111508667	Duodenum	Illumina NovaSeq 6000 paired end sequencing; PIG RNA-seq duodenum	sample15	Duodenum	SmallInt	sample15_Duodenum
ERR10568314	ERP143068	PRJEB58031	SAMEA111508667	Sus scrofa	RNA-Seq	PAIRED	public	SAMEA111508667	Duodenum	Illumina NovaSeq 6000 paired end sequencing; PIG RNA-seq duodenum	sample15	Duodenum	SmallInt	sample15_Duodenum
ERR10568122	ERP143068	PRJEB58031	SAMEA111508667	Sus scrofa	RNA-Seq	PAIRED	public	SAMEA111508667	Duodenum	Illumina NovaSeq 6000 paired end sequencing; PIG RNA-seq duodenum	sample15	Duodenum	SmallInt	sample15_Duodenum
ERR10568218	ERP143068	PRJEB58031	SAMEA111508667	Sus scrofa	RNA-Seq	PAIRED	public	SAMEA111508667	Duodenum	Illumina NovaSeq 6000 paired end sequencing; PIG RNA-seq duodenum	sample15	Duodenum	SmallInt	sample15_Duodenum
ERR10568123	ERP143068	PRJEB58031	SAMEA111508670	Sus scrofa	RNA-Seq	PAIRED	public	SAMEA111508670	Duodenum	Illumina NovaSeq 6000 paired end sequencing; PIG RNA-seq duodenum	sample16	Duodenum	SmallInt	sample16_Duodenum
ERR10568219	ERP143068	PRJEB58031	SAMEA111508670	Sus scrofa	RNA-Seq	PAIRED	public	SAMEA111508670	Duodenum	Illumina NovaSeq 6000 paired end sequencing; PIG RNA-seq duodenum	sample16	Duodenum	SmallInt	sample16_Duodenum
ERR10568411	ERP143068	PRJEB58031	SAMEA111508670	Sus scrofa	RNA-Seq	PAIRED	public	SAMEA111508670	Duodenum	Illumina NovaSeq 6000 paired end sequencing; PIG RNA-seq duodenum	sample16	Duodenum	SmallInt	sample16_Duodenum
ERR10568315	ERP143068	PRJEB58031	SAMEA111508670	Sus scrofa	RNA-Seq	PAIRED	public	SAMEA111508670	Duodenum	Illumina NovaSeq 6000 paired end sequencing; PIG RNA-seq duodenum	sample16	Duodenum	SmallInt	sample16_Duodenum
ERR10568316	ERP143068	PRJEB58031	SAMEA111508673	Sus scrofa	RNA-Seq	PAIRED	public	SAMEA111508673	Duodenum	Illumina NovaSeq 6000 paired end sequencing; PIG RNA-seq duodenum	sample17	Duodenum	SmallInt	sample17_Duodenum
ERR10568220	ERP143068	PRJEB58031	SAMEA111508673	Sus scrofa	RNA-Seq	PAIRED	public	SAMEA111508673	Duodenum	Illumina NovaSeq 6000 paired end sequencing; PIG RNA-seq duodenum	sample17	Duodenum	SmallInt	sample17_Duodenum
ERR10568124	ERP143068	PRJEB58031	SAMEA111508673	Sus scrofa	RNA-Seq	PAIRED	public	SAMEA111508673	Duodenum	Illumina NovaSeq 6000 paired end sequencing; PIG RNA-seq duodenum	sample17	Duodenum	SmallInt	sample17_Duodenum
ERR10568412	ERP143068	PRJEB58031	SAMEA111508673	Sus scrofa	RNA-Seq	PAIRED	public	SAMEA111508673	Duodenum	Illumina NovaSeq 6000 paired end sequencing; PIG RNA-seq duodenum	sample17	Duodenum	SmallInt	sample17_Duodenum
ERR10568317	ERP143068	PRJEB58031	SAMEA111508676	Sus scrofa	RNA-Seq	PAIRED	public	SAMEA111508676	Duodenum	Illumina NovaSeq 6000 paired end sequencing; PIG RNA-seq duodenum	sample18	Duodenum	SmallInt	sample18_Duodenum
ERR10568221	ERP143068	PRJEB58031	SAMEA111508676	Sus scrofa	RNA-Seq	PAIRED	public	SAMEA111508676	Duodenum	Illumina NovaSeq 6000 paired end sequencing; PIG RNA-seq duodenum	sample18	Duodenum	SmallInt	sample18_Duodenum
ERR10568125	ERP143068	PRJEB58031	SAMEA111508676	Sus scrofa	RNA-Seq	PAIRED	public	SAMEA111508676	Duodenum	Illumina NovaSeq 6000 paired end sequencing; PIG RNA-seq duodenum	sample18	Duodenum	SmallInt	sample18_Duodenum
ERR10568413	ERP143068	PRJEB58031	SAMEA111508676	Sus scrofa	RNA-Seq	PAIRED	public	SAMEA111508676	Duodenum	Illumina NovaSeq 6000 paired end sequencing; PIG RNA-seq duodenum	sample18	Duodenum	SmallInt	sample18_Duodenum
ERR10568318	ERP143068	PRJEB58031	SAMEA111508679	Sus scrofa	RNA-Seq	PAIRED	public	SAMEA111508679	Duodenum	Illumina NovaSeq 6000 paired end sequencing; PIG RNA-seq duodenum	sample19	Duodenum	SmallInt	sample19_Duodenum
ERR10568126	ERP143068	PRJEB58031	SAMEA111508679	Sus scrofa	RNA-Seq	PAIRED	public	SAMEA111508679	Duodenum	Illumina NovaSeq 6000 paired end sequencing; PIG RNA-seq duodenum	sample19	Duodenum	SmallInt	sample19_Duodenum
ERR10568222	ERP143068	PRJEB58031	SAMEA111508679	Sus scrofa	RNA-Seq	PAIRED	public	SAMEA111508679	Duodenum	Illumina NovaSeq 6000 paired end sequencing; PIG RNA-seq duodenum	sample19	Duodenum	SmallInt	sample19_Duodenum
ERR10568414	ERP143068	PRJEB58031	SAMEA111508679	Sus scrofa	RNA-Seq	PAIRED	public	SAMEA111508679	Duodenum	Illumina NovaSeq 6000 paired end sequencing; PIG RNA-seq duodenum	sample19	Duodenum	SmallInt	sample19_Duodenum
ERR10567989	ERP143068	PRJEB58031	SAMEA111508679	Sus scrofa	RNA-Seq	PAIRED	public	SAMEA111508679	Duodenum	Illumina NovaSeq 6000 paired end sequencing; PIG RNA-seq duodenum	sample19	Duodenum	SmallInt	sample19_Duodenum
ERR10568014	ERP143068	PRJEB58031	SAMEA111508679	Sus scrofa	RNA-Seq	PAIRED	public	SAMEA111508679	Duodenum	Illumina NovaSeq 6000 paired end sequencing; PIG RNA-seq duodenum	sample19	Duodenum	SmallInt	sample19_Duodenum
ERR10567939	ERP143068	PRJEB58031	SAMEA111508679	Sus scrofa	RNA-Seq	PAIRED	public	SAMEA111508679	Duodenum	Illumina NovaSeq 6000 paired end sequencing; PIG RNA-seq duodenum	sample19	Duodenum	SmallInt	sample19_Duodenum
ERR10567964	ERP143068	PRJEB58031	SAMEA111508679	Sus scrofa	RNA-Seq	PAIRED	public	SAMEA111508679	Duodenum	Illumina NovaSeq 6000 paired end sequencing; PIG RNA-seq duodenum	sample19	Duodenum	SmallInt	sample19_Duodenum
ERR10567965	ERP143068	PRJEB58031	SAMEA111508682	Sus scrofa	RNA-Seq	PAIRED	public	SAMEA111508682	Duodenum	Illumina NovaSeq 6000 paired end sequencing; PIG RNA-seq duodenum	sample20	Duodenum	SmallInt	sample20_Duodenum
ERR10567940	ERP143068	PRJEB58031	SAMEA111508682	Sus scrofa	RNA-Seq	PAIRED	public	SAMEA111508682	Duodenum	Illumina NovaSeq 6000 paired end sequencing; PIG RNA-seq duodenum	sample20	Duodenum	SmallInt	sample20_Duodenum
ERR10567990	ERP143068	PRJEB58031	SAMEA111508682	Sus scrofa	RNA-Seq	PAIRED	public	SAMEA111508682	Duodenum	Illumina NovaSeq 6000 paired end sequencing; PIG RNA-seq duodenum	sample20	Duodenum	SmallInt	sample20_Duodenum
ERR10568015	ERP143068	PRJEB58031	SAMEA111508682	Sus scrofa	RNA-Seq	PAIRED	public	SAMEA111508682	Duodenum	Illumina NovaSeq 6000 paired end sequencing; PIG RNA-seq duodenum	sample20	Duodenum	SmallInt	sample20_Duodenum
ERR10568127	ERP143068	PRJEB58031	SAMEA111508682	Sus scrofa	RNA-Seq	PAIRED	public	SAMEA111508682	Duodenum	Illumina NovaSeq 6000 paired end sequencing; PIG RNA-seq duodenum	sample20	Duodenum	SmallInt	sample20_Duodenum
ERR10568223	ERP143068	PRJEB58031	SAMEA111508682	Sus scrofa	RNA-Seq	PAIRED	public	SAMEA111508682	Duodenum	Illumina NovaSeq 6000 paired end sequencing; PIG RNA-seq duodenum	sample20	Duodenum	SmallInt	sample20_Duodenum
ERR10568415	ERP143068	PRJEB58031	SAMEA111508682	Sus scrofa	RNA-Seq	PAIRED	public	SAMEA111508682	Duodenum	Illumina NovaSeq 6000 paired end sequencing; PIG RNA-seq duodenum	sample20	Duodenum	SmallInt	sample20_Duodenum
ERR10568319	ERP143068	PRJEB58031	SAMEA111508682	Sus scrofa	RNA-Seq	PAIRED	public	SAMEA111508682	Duodenum	Illumina NovaSeq 6000 paired end sequencing; PIG RNA-seq duodenum	sample20	Duodenum	SmallInt	sample20_Duodenum
ERR10568320	ERP143068	PRJEB58031	SAMEA111508685	Sus scrofa	RNA-Seq	PAIRED	public	SAMEA111508685	Duodenum	Illumina NovaSeq 6000 paired end sequencing; PIG RNA-seq duodenum	sample21	Duodenum	SmallInt	sample21_Duodenum
ERR10568224	ERP143068	PRJEB58031	SAMEA111508685	Sus scrofa	RNA-Seq	PAIRED	public	SAMEA111508685	Duodenum	Illumina NovaSeq 6000 paired end sequencing; PIG RNA-seq duodenum	sample21	Duodenum	SmallInt	sample21_Duodenum
ERR10568128	ERP143068	PRJEB58031	SAMEA111508685	Sus scrofa	RNA-Seq	PAIRED	public	SAMEA111508685	Duodenum	Illumina NovaSeq 6000 paired end sequencing; PIG RNA-seq duodenum	sample21	Duodenum	SmallInt	sample21_Duodenum
ERR10568416	ERP143068	PRJEB58031	SAMEA111508685	Sus scrofa	RNA-Seq	PAIRED	public	SAMEA111508685	Duodenum	Illumina NovaSeq 6000 paired end sequencing; PIG RNA-seq duodenum	sample21	Duodenum	SmallInt	sample21_Duodenum
ERR10568016	ERP143068	PRJEB58031	SAMEA111508685	Sus scrofa	RNA-Seq	PAIRED	public	SAMEA111508685	Duodenum	Illumina NovaSeq 6000 paired end sequencing; PIG RNA-seq duodenum	sample21	Duodenum	SmallInt	sample21_Duodenum
ERR10567966	ERP143068	PRJEB58031	SAMEA111508685	Sus scrofa	RNA-Seq	PAIRED	public	SAMEA111508685	Duodenum	Illumina NovaSeq 6000 paired end sequencing; PIG RNA-seq duodenum	sample21	Duodenum	SmallInt	sample21_Duodenum
ERR10567991	ERP143068	PRJEB58031	SAMEA111508685	Sus scrofa	RNA-Seq	PAIRED	public	SAMEA111508685	Duodenum	Illumina NovaSeq 6000 paired end sequencing; PIG RNA-seq duodenum	sample21	Duodenum	SmallInt	sample21_Duodenum
ERR10567941	ERP143068	PRJEB58031	SAMEA111508685	Sus scrofa	RNA-Seq	PAIRED	public	SAMEA111508685	Duodenum	Illumina NovaSeq 6000 paired end sequencing; PIG RNA-seq duodenum	sample21	Duodenum	SmallInt	sample21_Duodenum
ERR10567942	ERP143068	PRJEB58031	SAMEA111508688	Sus scrofa	RNA-Seq	PAIRED	public	SAMEA111508688	Duodenum	Illumina NovaSeq 6000 paired end sequencing; PIG RNA-seq duodenum	sample22	Duodenum	SmallInt	sample22_Duodenum
ERR10567967	ERP143068	PRJEB58031	SAMEA111508688	Sus scrofa	RNA-Seq	PAIRED	public	SAMEA111508688	Duodenum	Illumina NovaSeq 6000 paired end sequencing; PIG RNA-seq duodenum	sample22	Duodenum	SmallInt	sample22_Duodenum
ERR10567992	ERP143068	PRJEB58031	SAMEA111508688	Sus scrofa	RNA-Seq	PAIRED	public	SAMEA111508688	Duodenum	Illumina NovaSeq 6000 paired end sequencing; PIG RNA-seq duodenum	sample22	Duodenum	SmallInt	sample22_Duodenum
ERR10568017	ERP143068	PRJEB58031	SAMEA111508688	Sus scrofa	RNA-Seq	PAIRED	public	SAMEA111508688	Duodenum	Illumina NovaSeq 6000 paired end sequencing; PIG RNA-seq duodenum	sample22	Duodenum	SmallInt	sample22_Duodenum
ERR10568225	ERP143068	PRJEB58031	SAMEA111508688	Sus scrofa	RNA-Seq	PAIRED	public	SAMEA111508688	Duodenum	Illumina NovaSeq 6000 paired end sequencing; PIG RNA-seq duodenum	sample22	Duodenum	SmallInt	sample22_Duodenum
ERR10568417	ERP143068	PRJEB58031	SAMEA111508688	Sus scrofa	RNA-Seq	PAIRED	public	SAMEA111508688	Duodenum	Illumina NovaSeq 6000 paired end sequencing; PIG RNA-seq duodenum	sample22	Duodenum	SmallInt	sample22_Duodenum
ERR10568321	ERP143068	PRJEB58031	SAMEA111508688	Sus scrofa	RNA-Seq	PAIRED	public	SAMEA111508688	Duodenum	Illumina NovaSeq 6000 paired end sequencing; PIG RNA-seq duodenum	sample22	Duodenum	SmallInt	sample22_Duodenum
ERR10568129	ERP143068	PRJEB58031	SAMEA111508688	Sus scrofa	RNA-Seq	PAIRED	public	SAMEA111508688	Duodenum	Illumina NovaSeq 6000 paired end sequencing; PIG RNA-seq duodenum	sample22	Duodenum	SmallInt	sample22_Duodenum
ERR10568130	ERP143068	PRJEB58031	SAMEA111508691	Sus scrofa	RNA-Seq	PAIRED	public	SAMEA111508691	Duodenum	Illumina NovaSeq 6000 paired end sequencing; PIG RNA-seq duodenum	sample23	Duodenum	SmallInt	sample23_Duodenum
ERR10568226	ERP143068	PRJEB58031	SAMEA111508691	Sus scrofa	RNA-Seq	PAIRED	public	SAMEA111508691	Duodenum	Illumina NovaSeq 6000 paired end sequencing; PIG RNA-seq duodenum	sample23	Duodenum	SmallInt	sample23_Duodenum
ERR10568322	ERP143068	PRJEB58031	SAMEA111508691	Sus scrofa	RNA-Seq	PAIRED	public	SAMEA111508691	Duodenum	Illumina NovaSeq 6000 paired end sequencing; PIG RNA-seq duodenum	sample23	Duodenum	SmallInt	sample23_Duodenum
ERR10568418	ERP143068	PRJEB58031	SAMEA111508691	Sus scrofa	RNA-Seq	PAIRED	public	SAMEA111508691	Duodenum	Illumina NovaSeq 6000 paired end sequencing; PIG RNA-seq duodenum	sample23	Duodenum	SmallInt	sample23_Duodenum
ERR10567968	ERP143068	PRJEB58031	SAMEA111508691	Sus scrofa	RNA-Seq	PAIRED	public	SAMEA111508691	Duodenum	Illumina NovaSeq 6000 paired end sequencing; PIG RNA-seq duodenum	sample23	Duodenum	SmallInt	sample23_Duodenum
ERR10567943	ERP143068	PRJEB58031	SAMEA111508691	Sus scrofa	RNA-Seq	PAIRED	public	SAMEA111508691	Duodenum	Illumina NovaSeq 6000 paired end sequencing; PIG RNA-seq duodenum	sample23	Duodenum	SmallInt	sample23_Duodenum
ERR10567993	ERP143068	PRJEB58031	SAMEA111508691	Sus scrofa	RNA-Seq	PAIRED	public	SAMEA111508691	Duodenum	Illumina NovaSeq 6000 paired end sequencing; PIG RNA-seq duodenum	sample23	Duodenum	SmallInt	sample23_Duodenum
ERR10568018	ERP143068	PRJEB58031	SAMEA111508691	Sus scrofa	RNA-Seq	PAIRED	public	SAMEA111508691	Duodenum	Illumina NovaSeq 6000 paired end sequencing; PIG RNA-seq duodenum	sample23	Duodenum	SmallInt	sample23_Duodenum
ERR10568019	ERP143068	PRJEB58031	SAMEA111508694	Sus scrofa	RNA-Seq	PAIRED	public	SAMEA111508694	Duodenum	Illumina NovaSeq 6000 paired end sequencing; PIG RNA-seq duodenum	sample24	Duodenum	SmallInt	sample24_Duodenum
ERR10567944	ERP143068	PRJEB58031	SAMEA111508694	Sus scrofa	RNA-Seq	PAIRED	public	SAMEA111508694	Duodenum	Illumina NovaSeq 6000 paired end sequencing; PIG RNA-seq duodenum	sample24	Duodenum	SmallInt	sample24_Duodenum
ERR10567969	ERP143068	PRJEB58031	SAMEA111508694	Sus scrofa	RNA-Seq	PAIRED	public	SAMEA111508694	Duodenum	Illumina NovaSeq 6000 paired end sequencing; PIG RNA-seq duodenum	sample24	Duodenum	SmallInt	sample24_Duodenum
ERR10567994	ERP143068	PRJEB58031	SAMEA111508694	Sus scrofa	RNA-Seq	PAIRED	public	SAMEA111508694	Duodenum	Illumina NovaSeq 6000 paired end sequencing; PIG RNA-seq duodenum	sample24	Duodenum	SmallInt	sample24_Duodenum
ERR10568227	ERP143068	PRJEB58031	SAMEA111508694	Sus scrofa	RNA-Seq	PAIRED	public	SAMEA111508694	Duodenum	Illumina NovaSeq 6000 paired end sequencing; PIG RNA-seq duodenum	sample24	Duodenum	SmallInt	sample24_Duodenum
ERR10568131	ERP143068	PRJEB58031	SAMEA111508694	Sus scrofa	RNA-Seq	PAIRED	public	SAMEA111508694	Duodenum	Illumina NovaSeq 6000 paired end sequencing; PIG RNA-seq duodenum	sample24	Duodenum	SmallInt	sample24_Duodenum
ERR10568323	ERP143068	PRJEB58031	SAMEA111508694	Sus scrofa	RNA-Seq	PAIRED	public	SAMEA111508694	Duodenum	Illumina NovaSeq 6000 paired end sequencing; PIG RNA-seq duodenum	sample24	Duodenum	SmallInt	sample24_Duodenum
ERR10568419	ERP143068	PRJEB58031	SAMEA111508694	Sus scrofa	RNA-Seq	PAIRED	public	SAMEA111508694	Duodenum	Illumina NovaSeq 6000 paired end sequencing; PIG RNA-seq duodenum	sample24	Duodenum	SmallInt	sample24_Duodenum
ERR10568324	ERP143068	PRJEB58031	SAMEA111508697	Sus scrofa	RNA-Seq	PAIRED	public	SAMEA111508697	Duodenum	Illumina NovaSeq 6000 paired end sequencing; PIG RNA-seq duodenum	sample25	Duodenum	SmallInt	sample25_Duodenum
ERR10568420	ERP143068	PRJEB58031	SAMEA111508697	Sus scrofa	RNA-Seq	PAIRED	public	SAMEA111508697	Duodenum	Illumina NovaSeq 6000 paired end sequencing; PIG RNA-seq duodenum	sample25	Duodenum	SmallInt	sample25_Duodenum
ERR10568132	ERP143068	PRJEB58031	SAMEA111508697	Sus scrofa	RNA-Seq	PAIRED	public	SAMEA111508697	Duodenum	Illumina NovaSeq 6000 paired end sequencing; PIG RNA-seq duodenum	sample25	Duodenum	SmallInt	sample25_Duodenum
ERR10568228	ERP143068	PRJEB58031	SAMEA111508697	Sus scrofa	RNA-Seq	PAIRED	public	SAMEA111508697	Duodenum	Illumina NovaSeq 6000 paired end sequencing; PIG RNA-seq duodenum	sample25	Duodenum	SmallInt	sample25_Duodenum
ERR10567970	ERP143068	PRJEB58031	SAMEA111508697	Sus scrofa	RNA-Seq	PAIRED	public	SAMEA111508697	Duodenum	Illumina NovaSeq 6000 paired end sequencing; PIG RNA-seq duodenum	sample25	Duodenum	SmallInt	sample25_Duodenum
ERR10567945	ERP143068	PRJEB58031	SAMEA111508697	Sus scrofa	RNA-Seq	PAIRED	public	SAMEA111508697	Duodenum	Illumina NovaSeq 6000 paired end sequencing; PIG RNA-seq duodenum	sample25	Duodenum	SmallInt	sample25_Duodenum
ERR10568020	ERP143068	PRJEB58031	SAMEA111508697	Sus scrofa	RNA-Seq	PAIRED	public	SAMEA111508697	Duodenum	Illumina NovaSeq 6000 paired end sequencing; PIG RNA-seq duodenum	sample25	Duodenum	SmallInt	sample25_Duodenum
ERR10567995	ERP143068	PRJEB58031	SAMEA111508697	Sus scrofa	RNA-Seq	PAIRED	public	SAMEA111508697	Duodenum	Illumina NovaSeq 6000 paired end sequencing; PIG RNA-seq duodenum	sample25	Duodenum	SmallInt	sample25_Duodenum
ERR10568021	ERP143068	PRJEB58031	SAMEA111508700	Sus scrofa	RNA-Seq	PAIRED	public	SAMEA111508700	Duodenum	Illumina NovaSeq 6000 paired end sequencing; PIG RNA-seq duodenum	sample26	Duodenum	SmallInt	sample26_Duodenum
ERR10567946	ERP143068	PRJEB58031	SAMEA111508700	Sus scrofa	RNA-Seq	PAIRED	public	SAMEA111508700	Duodenum	Illumina NovaSeq 6000 paired end sequencing; PIG RNA-seq duodenum	sample26	Duodenum	SmallInt	sample26_Duodenum
ERR10567971	ERP143068	PRJEB58031	SAMEA111508700	Sus scrofa	RNA-Seq	PAIRED	public	SAMEA111508700	Duodenum	Illumina NovaSeq 6000 paired end sequencing; PIG RNA-seq duodenum	sample26	Duodenum	SmallInt	sample26_Duodenum
ERR10568229	ERP143068	PRJEB58031	SAMEA111508700	Sus scrofa	RNA-Seq	PAIRED	public	SAMEA111508700	Duodenum	Illumina NovaSeq 6000 paired end sequencing; PIG RNA-seq duodenum	sample26	Duodenum	SmallInt	sample26_Duodenum
ERR10568133	ERP143068	PRJEB58031	SAMEA111508700	Sus scrofa	RNA-Seq	PAIRED	public	SAMEA111508700	Duodenum	Illumina NovaSeq 6000 paired end sequencing; PIG RNA-seq duodenum	sample26	Duodenum	SmallInt	sample26_Duodenum
ERR10567996	ERP143068	PRJEB58031	SAMEA111508700	Sus scrofa	RNA-Seq	PAIRED	public	SAMEA111508700	Duodenum	Illumina NovaSeq 6000 paired end sequencing; PIG RNA-seq duodenum	sample26	Duodenum	SmallInt	sample26_Duodenum
ERR10568421	ERP143068	PRJEB58031	SAMEA111508700	Sus scrofa	RNA-Seq	PAIRED	public	SAMEA111508700	Duodenum	Illumina NovaSeq 6000 paired end sequencing; PIG RNA-seq duodenum	sample26	Duodenum	SmallInt	sample26_Duodenum
ERR10568325	ERP143068	PRJEB58031	SAMEA111508700	Sus scrofa	RNA-Seq	PAIRED	public	SAMEA111508700	Duodenum	Illumina NovaSeq 6000 paired end sequencing; PIG RNA-seq duodenum	sample26	Duodenum	SmallInt	sample26_Duodenum
ERR10567972	ERP143068	PRJEB58031	SAMEA111508703	Sus scrofa	RNA-Seq	PAIRED	public	SAMEA111508703	Duodenum	Illumina NovaSeq 6000 paired end sequencing; PIG RNA-seq duodenum	sample27	Duodenum	SmallInt	sample27_Duodenum
ERR10567947	ERP143068	PRJEB58031	SAMEA111508703	Sus scrofa	RNA-Seq	PAIRED	public	SAMEA111508703	Duodenum	Illumina NovaSeq 6000 paired end sequencing; PIG RNA-seq duodenum	sample27	Duodenum	SmallInt	sample27_Duodenum
ERR10568022	ERP143068	PRJEB58031	SAMEA111508703	Sus scrofa	RNA-Seq	PAIRED	public	SAMEA111508703	Duodenum	Illumina NovaSeq 6000 paired end sequencing; PIG RNA-seq duodenum	sample27	Duodenum	SmallInt	sample27_Duodenum
ERR10567997	ERP143068	PRJEB58031	SAMEA111508703	Sus scrofa	RNA-Seq	PAIRED	public	SAMEA111508703	Duodenum	Illumina NovaSeq 6000 paired end sequencing; PIG RNA-seq duodenum	sample27	Duodenum	SmallInt	sample27_Duodenum
ERR10568422	ERP143068	PRJEB58031	SAMEA111508703	Sus scrofa	RNA-Seq	PAIRED	public	SAMEA111508703	Duodenum	Illumina NovaSeq 6000 paired end sequencing; PIG RNA-seq duodenum	sample27	Duodenum	SmallInt	sample27_Duodenum
ERR10568230	ERP143068	PRJEB58031	SAMEA111508703	Sus scrofa	RNA-Seq	PAIRED	public	SAMEA111508703	Duodenum	Illumina NovaSeq 6000 paired end sequencing; PIG RNA-seq duodenum	sample27	Duodenum	SmallInt	sample27_Duodenum
ERR10568326	ERP143068	PRJEB58031	SAMEA111508703	Sus scrofa	RNA-Seq	PAIRED	public	SAMEA111508703	Duodenum	Illumina NovaSeq 6000 paired end sequencing; PIG RNA-seq duodenum	sample27	Duodenum	SmallInt	sample27_Duodenum
ERR10568134	ERP143068	PRJEB58031	SAMEA111508703	Sus scrofa	RNA-Seq	PAIRED	public	SAMEA111508703	Duodenum	Illumina NovaSeq 6000 paired end sequencing; PIG RNA-seq duodenum	sample27	Duodenum	SmallInt	sample27_Duodenum
ERR10568135	ERP143068	PRJEB58031	SAMEA111508706	Sus scrofa	RNA-Seq	PAIRED	public	SAMEA111508706	Duodenum	Illumina NovaSeq 6000 paired end sequencing; PIG RNA-seq duodenum	sample28	Duodenum	SmallInt	sample28_Duodenum
ERR10568231	ERP143068	PRJEB58031	SAMEA111508706	Sus scrofa	RNA-Seq	PAIRED	public	SAMEA111508706	Duodenum	Illumina NovaSeq 6000 paired end sequencing; PIG RNA-seq duodenum	sample28	Duodenum	SmallInt	sample28_Duodenum
ERR10568327	ERP143068	PRJEB58031	SAMEA111508706	Sus scrofa	RNA-Seq	PAIRED	public	SAMEA111508706	Duodenum	Illumina NovaSeq 6000 paired end sequencing; PIG RNA-seq duodenum	sample28	Duodenum	SmallInt	sample28_Duodenum
ERR10568423	ERP143068	PRJEB58031	SAMEA111508706	Sus scrofa	RNA-Seq	PAIRED	public	SAMEA111508706	Duodenum	Illumina NovaSeq 6000 paired end sequencing; PIG RNA-seq duodenum	sample28	Duodenum	SmallInt	sample28_Duodenum
ERR10567998	ERP143068	PRJEB58031	SAMEA111508706	Sus scrofa	RNA-Seq	PAIRED	public	SAMEA111508706	Duodenum	Illumina NovaSeq 6000 paired end sequencing; PIG RNA-seq duodenum	sample28	Duodenum	SmallInt	sample28_Duodenum
ERR10567973	ERP143068	PRJEB58031	SAMEA111508706	Sus scrofa	RNA-Seq	PAIRED	public	SAMEA111508706	Duodenum	Illumina NovaSeq 6000 paired end sequencing; PIG RNA-seq duodenum	sample28	Duodenum	SmallInt	sample28_Duodenum
ERR10568023	ERP143068	PRJEB58031	SAMEA111508706	Sus scrofa	RNA-Seq	PAIRED	public	SAMEA111508706	Duodenum	Illumina NovaSeq 6000 paired end sequencing; PIG RNA-seq duodenum	sample28	Duodenum	SmallInt	sample28_Duodenum
ERR10567948	ERP143068	PRJEB58031	SAMEA111508706	Sus scrofa	RNA-Seq	PAIRED	public	SAMEA111508706	Duodenum	Illumina NovaSeq 6000 paired end sequencing; PIG RNA-seq duodenum	sample28	Duodenum	SmallInt	sample28_Duodenum
ERR10568424	ERP143068	PRJEB58031	SAMEA111508709	Sus scrofa	RNA-Seq	PAIRED	public	SAMEA111508709	Duodenum	Illumina NovaSeq 6000 paired end sequencing; PIG RNA-seq duodenum	sample29	Duodenum	SmallInt	sample29_Duodenum
ERR10567949	ERP143068	PRJEB58031	SAMEA111508709	Sus scrofa	RNA-Seq	PAIRED	public	SAMEA111508709	Duodenum	Illumina NovaSeq 6000 paired end sequencing; PIG RNA-seq duodenum	sample29	Duodenum	SmallInt	sample29_Duodenum
ERR10568024	ERP143068	PRJEB58031	SAMEA111508709	Sus scrofa	RNA-Seq	PAIRED	public	SAMEA111508709	Duodenum	Illumina NovaSeq 6000 paired end sequencing; PIG RNA-seq duodenum	sample29	Duodenum	SmallInt	sample29_Duodenum
ERR10568232	ERP143068	PRJEB58031	SAMEA111508709	Sus scrofa	RNA-Seq	PAIRED	public	SAMEA111508709	Duodenum	Illumina NovaSeq 6000 paired end sequencing; PIG RNA-seq duodenum	sample29	Duodenum	SmallInt	sample29_Duodenum
ERR10568136	ERP143068	PRJEB58031	SAMEA111508709	Sus scrofa	RNA-Seq	PAIRED	public	SAMEA111508709	Duodenum	Illumina NovaSeq 6000 paired end sequencing; PIG RNA-seq duodenum	sample29	Duodenum	SmallInt	sample29_Duodenum
ERR10567974	ERP143068	PRJEB58031	SAMEA111508709	Sus scrofa	RNA-Seq	PAIRED	public	SAMEA111508709	Duodenum	Illumina NovaSeq 6000 paired end sequencing; PIG RNA-seq duodenum	sample29	Duodenum	SmallInt	sample29_Duodenum
ERR10567999	ERP143068	PRJEB58031	SAMEA111508709	Sus scrofa	RNA-Seq	PAIRED	public	SAMEA111508709	Duodenum	Illumina NovaSeq 6000 paired end sequencing; PIG RNA-seq duodenum	sample29	Duodenum	SmallInt	sample29_Duodenum
ERR10568328	ERP143068	PRJEB58031	SAMEA111508709	Sus scrofa	RNA-Seq	PAIRED	public	SAMEA111508709	Duodenum	Illumina NovaSeq 6000 paired end sequencing; PIG RNA-seq duodenum	sample29	Duodenum	SmallInt	sample29_Duodenum
ERR10568425	ERP143068	PRJEB58031	SAMEA111508712	Sus scrofa	RNA-Seq	PAIRED	public	SAMEA111508712	Duodenum	Illumina NovaSeq 6000 paired end sequencing; PIG RNA-seq duodenum	sample30	Duodenum	SmallInt	sample30_Duodenum
ERR10568233	ERP143068	PRJEB58031	SAMEA111508712	Sus scrofa	RNA-Seq	PAIRED	public	SAMEA111508712	Duodenum	Illumina NovaSeq 6000 paired end sequencing; PIG RNA-seq duodenum	sample30	Duodenum	SmallInt	sample30_Duodenum
ERR10568137	ERP143068	PRJEB58031	SAMEA111508712	Sus scrofa	RNA-Seq	PAIRED	public	SAMEA111508712	Duodenum	Illumina NovaSeq 6000 paired end sequencing; PIG RNA-seq duodenum	sample30	Duodenum	SmallInt	sample30_Duodenum
ERR10568000	ERP143068	PRJEB58031	SAMEA111508712	Sus scrofa	RNA-Seq	PAIRED	public	SAMEA111508712	Duodenum	Illumina NovaSeq 6000 paired end sequencing; PIG RNA-seq duodenum	sample30	Duodenum	SmallInt	sample30_Duodenum
ERR10568025	ERP143068	PRJEB58031	SAMEA111508712	Sus scrofa	RNA-Seq	PAIRED	public	SAMEA111508712	Duodenum	Illumina NovaSeq 6000 paired end sequencing; PIG RNA-seq duodenum	sample30	Duodenum	SmallInt	sample30_Duodenum
ERR10567975	ERP143068	PRJEB58031	SAMEA111508712	Sus scrofa	RNA-Seq	PAIRED	public	SAMEA111508712	Duodenum	Illumina NovaSeq 6000 paired end sequencing; PIG RNA-seq duodenum	sample30	Duodenum	SmallInt	sample30_Duodenum
ERR10567950	ERP143068	PRJEB58031	SAMEA111508712	Sus scrofa	RNA-Seq	PAIRED	public	SAMEA111508712	Duodenum	Illumina NovaSeq 6000 paired end sequencing; PIG RNA-seq duodenum	sample30	Duodenum	SmallInt	sample30_Duodenum
ERR10568329	ERP143068	PRJEB58031	SAMEA111508712	Sus scrofa	RNA-Seq	PAIRED	public	SAMEA111508712	Duodenum	Illumina NovaSeq 6000 paired end sequencing; PIG RNA-seq duodenum	sample30	Duodenum	SmallInt	sample30_Duodenum
ERR10568030	ERP143068	PRJEB58031	SAMEA111508715	Sus scrofa	RNA-Seq	PAIRED	public	SAMEA111508715	Duodenum	Illumina NovaSeq 6000 paired end sequencing; PIG RNA-seq duodenum	sample31	Duodenum	SmallInt	sample31_Duodenum
ERR10568038	ERP143068	PRJEB58031	SAMEA111508715	Sus scrofa	RNA-Seq	PAIRED	public	SAMEA111508715	Duodenum	Illumina NovaSeq 6000 paired end sequencing; PIG RNA-seq duodenum	sample31	Duodenum	SmallInt	sample31_Duodenum
ERR10568026	ERP143068	PRJEB58031	SAMEA111508715	Sus scrofa	RNA-Seq	PAIRED	public	SAMEA111508715	Duodenum	Illumina NovaSeq 6000 paired end sequencing; PIG RNA-seq duodenum	sample31	Duodenum	SmallInt	sample31_Duodenum
ERR10568034	ERP143068	PRJEB58031	SAMEA111508715	Sus scrofa	RNA-Seq	PAIRED	public	SAMEA111508715	Duodenum	Illumina NovaSeq 6000 paired end sequencing; PIG RNA-seq duodenum	sample31	Duodenum	SmallInt	sample31_Duodenum
ERR10568035	ERP143068	PRJEB58031	SAMEA111508718	Sus scrofa	RNA-Seq	PAIRED	public	SAMEA111508718	Duodenum	Illumina NovaSeq 6000 paired end sequencing; PIG RNA-seq duodenum	sample32	Duodenum	SmallInt	sample32_Duodenum
ERR10568039	ERP143068	PRJEB58031	SAMEA111508718	Sus scrofa	RNA-Seq	PAIRED	public	SAMEA111508718	Duodenum	Illumina NovaSeq 6000 paired end sequencing; PIG RNA-seq duodenum	sample32	Duodenum	SmallInt	sample32_Duodenum
ERR10568031	ERP143068	PRJEB58031	SAMEA111508718	Sus scrofa	RNA-Seq	PAIRED	public	SAMEA111508718	Duodenum	Illumina NovaSeq 6000 paired end sequencing; PIG RNA-seq duodenum	sample32	Duodenum	SmallInt	sample32_Duodenum
ERR10568027	ERP143068	PRJEB58031	SAMEA111508718	Sus scrofa	RNA-Seq	PAIRED	public	SAMEA111508718	Duodenum	Illumina NovaSeq 6000 paired end sequencing; PIG RNA-seq duodenum	sample32	Duodenum	SmallInt	sample32_Duodenum
ERR10568036	ERP143068	PRJEB58031	SAMEA111508721	Sus scrofa	RNA-Seq	PAIRED	public	SAMEA111508721	Duodenum	Illumina NovaSeq 6000 paired end sequencing; PIG RNA-seq duodenum	sample33	Duodenum	SmallInt	sample33_Duodenum
ERR10568032	ERP143068	PRJEB58031	SAMEA111508721	Sus scrofa	RNA-Seq	PAIRED	public	SAMEA111508721	Duodenum	Illumina NovaSeq 6000 paired end sequencing; PIG RNA-seq duodenum	sample33	Duodenum	SmallInt	sample33_Duodenum
ERR10568040	ERP143068	PRJEB58031	SAMEA111508721	Sus scrofa	RNA-Seq	PAIRED	public	SAMEA111508721	Duodenum	Illumina NovaSeq 6000 paired end sequencing; PIG RNA-seq duodenum	sample33	Duodenum	SmallInt	sample33_Duodenum
ERR10568028	ERP143068	PRJEB58031	SAMEA111508721	Sus scrofa	RNA-Seq	PAIRED	public	SAMEA111508721	Duodenum	Illumina NovaSeq 6000 paired end sequencing; PIG RNA-seq duodenum	sample33	Duodenum	SmallInt	sample33_Duodenum
ERR10568029	ERP143068	PRJEB58031	SAMEA111508724	Sus scrofa	RNA-Seq	PAIRED	public	SAMEA111508724	Duodenum	Illumina NovaSeq 6000 paired end sequencing; PIG RNA-seq duodenum	sample34	Duodenum	SmallInt	sample34_Duodenum
ERR10568041	ERP143068	PRJEB58031	SAMEA111508724	Sus scrofa	RNA-Seq	PAIRED	public	SAMEA111508724	Duodenum	Illumina NovaSeq 6000 paired end sequencing; PIG RNA-seq duodenum	sample34	Duodenum	SmallInt	sample34_Duodenum
ERR10568037	ERP143068	PRJEB58031	SAMEA111508724	Sus scrofa	RNA-Seq	PAIRED	public	SAMEA111508724	Duodenum	Illumina NovaSeq 6000 paired end sequencing; PIG RNA-seq duodenum	sample34	Duodenum	SmallInt	sample34_Duodenum
ERR10568033	ERP143068	PRJEB58031	SAMEA111508724	Sus scrofa	RNA-Seq	PAIRED	public	SAMEA111508724	Duodenum	Illumina NovaSeq 6000 paired end sequencing; PIG RNA-seq duodenum	sample34	Duodenum	SmallInt	sample34_Duodenum
ERR10568048	ERP143068	PRJEB58031	SAMEA111508445	Sus scrofa	RNA-Seq	PAIRED	public	SAMEA111508445	Duodenum	Illumina NovaSeq 6000 paired end sequencing; PIG RNA-seq duodenum	sample35	Duodenum	SmallInt	sample35_Duodenum
ERR10567982	ERP143068	PRJEB58031	SAMEA111508445	Sus scrofa	RNA-Seq	PAIRED	public	SAMEA111508445	Duodenum	Illumina NovaSeq 6000 paired end sequencing; PIG RNA-seq duodenum	sample35	Duodenum	SmallInt	sample35_Duodenum
ERR10568007	ERP143068	PRJEB58031	SAMEA111508445	Sus scrofa	RNA-Seq	PAIRED	public	SAMEA111508445	Duodenum	Illumina NovaSeq 6000 paired end sequencing; PIG RNA-seq duodenum	sample35	Duodenum	SmallInt	sample35_Duodenum
ERR10567932	ERP143068	PRJEB58031	SAMEA111508445	Sus scrofa	RNA-Seq	PAIRED	public	SAMEA111508445	Duodenum	Illumina NovaSeq 6000 paired end sequencing; PIG RNA-seq duodenum	sample35	Duodenum	SmallInt	sample35_Duodenum
ERR10567957	ERP143068	PRJEB58031	SAMEA111508445	Sus scrofa	RNA-Seq	PAIRED	public	SAMEA111508445	Duodenum	Illumina NovaSeq 6000 paired end sequencing; PIG RNA-seq duodenum	sample35	Duodenum	SmallInt	sample35_Duodenum
ERR10568144	ERP143068	PRJEB58031	SAMEA111508445	Sus scrofa	RNA-Seq	PAIRED	public	SAMEA111508445	Duodenum	Illumina NovaSeq 6000 paired end sequencing; PIG RNA-seq duodenum	sample35	Duodenum	SmallInt	sample35_Duodenum
ERR10568240	ERP143068	PRJEB58031	SAMEA111508445	Sus scrofa	RNA-Seq	PAIRED	public	SAMEA111508445	Duodenum	Illumina NovaSeq 6000 paired end sequencing; PIG RNA-seq duodenum	sample35	Duodenum	SmallInt	sample35_Duodenum
ERR10568336	ERP143068	PRJEB58031	SAMEA111508445	Sus scrofa	RNA-Seq	PAIRED	public	SAMEA111508445	Duodenum	Illumina NovaSeq 6000 paired end sequencing; PIG RNA-seq duodenum	sample35	Duodenum	SmallInt	sample35_Duodenum
ERR10567933	ERP143068	PRJEB58031	SAMEA111508448	Sus scrofa	RNA-Seq	PAIRED	public	SAMEA111508448	Duodenum	Illumina NovaSeq 6000 paired end sequencing; PIG RNA-seq duodenum	sample36	Duodenum	SmallInt	sample36_Duodenum
ERR10568241	ERP143068	PRJEB58031	SAMEA111508448	Sus scrofa	RNA-Seq	PAIRED	public	SAMEA111508448	Duodenum	Illumina NovaSeq 6000 paired end sequencing; PIG RNA-seq duodenum	sample36	Duodenum	SmallInt	sample36_Duodenum
ERR10567958	ERP143068	PRJEB58031	SAMEA111508448	Sus scrofa	RNA-Seq	PAIRED	public	SAMEA111508448	Duodenum	Illumina NovaSeq 6000 paired end sequencing; PIG RNA-seq duodenum	sample36	Duodenum	SmallInt	sample36_Duodenum
ERR10567983	ERP143068	PRJEB58031	SAMEA111508448	Sus scrofa	RNA-Seq	PAIRED	public	SAMEA111508448	Duodenum	Illumina NovaSeq 6000 paired end sequencing; PIG RNA-seq duodenum	sample36	Duodenum	SmallInt	sample36_Duodenum
ERR10568008	ERP143068	PRJEB58031	SAMEA111508448	Sus scrofa	RNA-Seq	PAIRED	public	SAMEA111508448	Duodenum	Illumina NovaSeq 6000 paired end sequencing; PIG RNA-seq duodenum	sample36	Duodenum	SmallInt	sample36_Duodenum
ERR10568145	ERP143068	PRJEB58031	SAMEA111508448	Sus scrofa	RNA-Seq	PAIRED	public	SAMEA111508448	Duodenum	Illumina NovaSeq 6000 paired end sequencing; PIG RNA-seq duodenum	sample36	Duodenum	SmallInt	sample36_Duodenum
ERR10568337	ERP143068	PRJEB58031	SAMEA111508448	Sus scrofa	RNA-Seq	PAIRED	public	SAMEA111508448	Duodenum	Illumina NovaSeq 6000 paired end sequencing; PIG RNA-seq duodenum	sample36	Duodenum	SmallInt	sample36_Duodenum
ERR10568049	ERP143068	PRJEB58031	SAMEA111508448	Sus scrofa	RNA-Seq	PAIRED	public	SAMEA111508448	Duodenum	Illumina NovaSeq 6000 paired end sequencing; PIG RNA-seq duodenum	sample36	Duodenum	SmallInt	sample36_Duodenum
ERR10568050	ERP143068	PRJEB58031	SAMEA111508451	Sus scrofa	RNA-Seq	PAIRED	public	SAMEA111508451	Duodenum	Illumina NovaSeq 6000 paired end sequencing; PIG RNA-seq duodenum	sample37	Duodenum	SmallInt	sample37_Duodenum
ERR10568242	ERP143068	PRJEB58031	SAMEA111508451	Sus scrofa	RNA-Seq	PAIRED	public	SAMEA111508451	Duodenum	Illumina NovaSeq 6000 paired end sequencing; PIG RNA-seq duodenum	sample37	Duodenum	SmallInt	sample37_Duodenum
ERR10567934	ERP143068	PRJEB58031	SAMEA111508451	Sus scrofa	RNA-Seq	PAIRED	public	SAMEA111508451	Duodenum	Illumina NovaSeq 6000 paired end sequencing; PIG RNA-seq duodenum	sample37	Duodenum	SmallInt	sample37_Duodenum
ERR10567984	ERP143068	PRJEB58031	SAMEA111508451	Sus scrofa	RNA-Seq	PAIRED	public	SAMEA111508451	Duodenum	Illumina NovaSeq 6000 paired end sequencing; PIG RNA-seq duodenum	sample37	Duodenum	SmallInt	sample37_Duodenum
ERR10567959	ERP143068	PRJEB58031	SAMEA111508451	Sus scrofa	RNA-Seq	PAIRED	public	SAMEA111508451	Duodenum	Illumina NovaSeq 6000 paired end sequencing; PIG RNA-seq duodenum	sample37	Duodenum	SmallInt	sample37_Duodenum
ERR10568146	ERP143068	PRJEB58031	SAMEA111508451	Sus scrofa	RNA-Seq	PAIRED	public	SAMEA111508451	Duodenum	Illumina NovaSeq 6000 paired end sequencing; PIG RNA-seq duodenum	sample37	Duodenum	SmallInt	sample37_Duodenum
ERR10568009	ERP143068	PRJEB58031	SAMEA111508451	Sus scrofa	RNA-Seq	PAIRED	public	SAMEA111508451	Duodenum	Illumina NovaSeq 6000 paired end sequencing; PIG RNA-seq duodenum	sample37	Duodenum	SmallInt	sample37_Duodenum
ERR10568338	ERP143068	PRJEB58031	SAMEA111508451	Sus scrofa	RNA-Seq	PAIRED	public	SAMEA111508451	Duodenum	Illumina NovaSeq 6000 paired end sequencing; PIG RNA-seq duodenum	sample37	Duodenum	SmallInt	sample37_Duodenum
ERR10568339	ERP143068	PRJEB58031	SAMEA111508454	Sus scrofa	RNA-Seq	PAIRED	public	SAMEA111508454	Duodenum	Illumina NovaSeq 6000 paired end sequencing; PIG RNA-seq duodenum	sample38	Duodenum	SmallInt	sample38_Duodenum
ERR10568010	ERP143068	PRJEB58031	SAMEA111508454	Sus scrofa	RNA-Seq	PAIRED	public	SAMEA111508454	Duodenum	Illumina NovaSeq 6000 paired end sequencing; PIG RNA-seq duodenum	sample38	Duodenum	SmallInt	sample38_Duodenum
ERR10567960	ERP143068	PRJEB58031	SAMEA111508454	Sus scrofa	RNA-Seq	PAIRED	public	SAMEA111508454	Duodenum	Illumina NovaSeq 6000 paired end sequencing; PIG RNA-seq duodenum	sample38	Duodenum	SmallInt	sample38_Duodenum
ERR10567985	ERP143068	PRJEB58031	SAMEA111508454	Sus scrofa	RNA-Seq	PAIRED	public	SAMEA111508454	Duodenum	Illumina NovaSeq 6000 paired end sequencing; PIG RNA-seq duodenum	sample38	Duodenum	SmallInt	sample38_Duodenum
ERR10567935	ERP143068	PRJEB58031	SAMEA111508454	Sus scrofa	RNA-Seq	PAIRED	public	SAMEA111508454	Duodenum	Illumina NovaSeq 6000 paired end sequencing; PIG RNA-seq duodenum	sample38	Duodenum	SmallInt	sample38_Duodenum
ERR10568051	ERP143068	PRJEB58031	SAMEA111508454	Sus scrofa	RNA-Seq	PAIRED	public	SAMEA111508454	Duodenum	Illumina NovaSeq 6000 paired end sequencing; PIG RNA-seq duodenum	sample38	Duodenum	SmallInt	sample38_Duodenum
ERR10568147	ERP143068	PRJEB58031	SAMEA111508454	Sus scrofa	RNA-Seq	PAIRED	public	SAMEA111508454	Duodenum	Illumina NovaSeq 6000 paired end sequencing; PIG RNA-seq duodenum	sample38	Duodenum	SmallInt	sample38_Duodenum
ERR10568243	ERP143068	PRJEB58031	SAMEA111508454	Sus scrofa	RNA-Seq	PAIRED	public	SAMEA111508454	Duodenum	Illumina NovaSeq 6000 paired end sequencing; PIG RNA-seq duodenum	sample38	Duodenum	SmallInt	sample38_Duodenum
ERR10568052	ERP143068	PRJEB58031	SAMEA111508457	Sus scrofa	RNA-Seq	PAIRED	public	SAMEA111508457	Duodenum	Illumina NovaSeq 6000 paired end sequencing; PIG RNA-seq duodenum	sample39	Duodenum	SmallInt	sample39_Duodenum
ERR10567936	ERP143068	PRJEB58031	SAMEA111508457	Sus scrofa	RNA-Seq	PAIRED	public	SAMEA111508457	Duodenum	Illumina NovaSeq 6000 paired end sequencing; PIG RNA-seq duodenum	sample39	Duodenum	SmallInt	sample39_Duodenum
ERR10567986	ERP143068	PRJEB58031	SAMEA111508457	Sus scrofa	RNA-Seq	PAIRED	public	SAMEA111508457	Duodenum	Illumina NovaSeq 6000 paired end sequencing; PIG RNA-seq duodenum	sample39	Duodenum	SmallInt	sample39_Duodenum
ERR10567961	ERP143068	PRJEB58031	SAMEA111508457	Sus scrofa	RNA-Seq	PAIRED	public	SAMEA111508457	Duodenum	Illumina NovaSeq 6000 paired end sequencing; PIG RNA-seq duodenum	sample39	Duodenum	SmallInt	sample39_Duodenum
ERR10568011	ERP143068	PRJEB58031	SAMEA111508457	Sus scrofa	RNA-Seq	PAIRED	public	SAMEA111508457	Duodenum	Illumina NovaSeq 6000 paired end sequencing; PIG RNA-seq duodenum	sample39	Duodenum	SmallInt	sample39_Duodenum
ERR10568340	ERP143068	PRJEB58031	SAMEA111508457	Sus scrofa	RNA-Seq	PAIRED	public	SAMEA111508457	Duodenum	Illumina NovaSeq 6000 paired end sequencing; PIG RNA-seq duodenum	sample39	Duodenum	SmallInt	sample39_Duodenum
ERR10568148	ERP143068	PRJEB58031	SAMEA111508457	Sus scrofa	RNA-Seq	PAIRED	public	SAMEA111508457	Duodenum	Illumina NovaSeq 6000 paired end sequencing; PIG RNA-seq duodenum	sample39	Duodenum	SmallInt	sample39_Duodenum
ERR10568244	ERP143068	PRJEB58031	SAMEA111508457	Sus scrofa	RNA-Seq	PAIRED	public	SAMEA111508457	Duodenum	Illumina NovaSeq 6000 paired end sequencing; PIG RNA-seq duodenum	sample39	Duodenum	SmallInt	sample39_Duodenum
ERR10568341	ERP143068	PRJEB58031	SAMEA111508460	Sus scrofa	RNA-Seq	PAIRED	public	SAMEA111508460	Duodenum	Illumina NovaSeq 6000 paired end sequencing; PIG RNA-seq duodenum	sample40	Duodenum	SmallInt	sample40_Duodenum
ERR10567962	ERP143068	PRJEB58031	SAMEA111508460	Sus scrofa	RNA-Seq	PAIRED	public	SAMEA111508460	Duodenum	Illumina NovaSeq 6000 paired end sequencing; PIG RNA-seq duodenum	sample40	Duodenum	SmallInt	sample40_Duodenum
ERR10567987	ERP143068	PRJEB58031	SAMEA111508460	Sus scrofa	RNA-Seq	PAIRED	public	SAMEA111508460	Duodenum	Illumina NovaSeq 6000 paired end sequencing; PIG RNA-seq duodenum	sample40	Duodenum	SmallInt	sample40_Duodenum
ERR10567937	ERP143068	PRJEB58031	SAMEA111508460	Sus scrofa	RNA-Seq	PAIRED	public	SAMEA111508460	Duodenum	Illumina NovaSeq 6000 paired end sequencing; PIG RNA-seq duodenum	sample40	Duodenum	SmallInt	sample40_Duodenum
ERR10568012	ERP143068	PRJEB58031	SAMEA111508460	Sus scrofa	RNA-Seq	PAIRED	public	SAMEA111508460	Duodenum	Illumina NovaSeq 6000 paired end sequencing; PIG RNA-seq duodenum	sample40	Duodenum	SmallInt	sample40_Duodenum
ERR10568053	ERP143068	PRJEB58031	SAMEA111508460	Sus scrofa	RNA-Seq	PAIRED	public	SAMEA111508460	Duodenum	Illumina NovaSeq 6000 paired end sequencing; PIG RNA-seq duodenum	sample40	Duodenum	SmallInt	sample40_Duodenum
ERR10568149	ERP143068	PRJEB58031	SAMEA111508460	Sus scrofa	RNA-Seq	PAIRED	public	SAMEA111508460	Duodenum	Illumina NovaSeq 6000 paired end sequencing; PIG RNA-seq duodenum	sample40	Duodenum	SmallInt	sample40_Duodenum
ERR10568245	ERP143068	PRJEB58031	SAMEA111508460	Sus scrofa	RNA-Seq	PAIRED	public	SAMEA111508460	Duodenum	Illumina NovaSeq 6000 paired end sequencing; PIG RNA-seq duodenum	sample40	Duodenum	SmallInt	sample40_Duodenum
ERR10568246	ERP143068	PRJEB58031	SAMEA111508463	Sus scrofa	RNA-Seq	PAIRED	public	SAMEA111508463	Duodenum	Illumina NovaSeq 6000 paired end sequencing; PIG RNA-seq duodenum	sample41	Duodenum	SmallInt	sample41_Duodenum
ERR10568150	ERP143068	PRJEB58031	SAMEA111508463	Sus scrofa	RNA-Seq	PAIRED	public	SAMEA111508463	Duodenum	Illumina NovaSeq 6000 paired end sequencing; PIG RNA-seq duodenum	sample41	Duodenum	SmallInt	sample41_Duodenum
ERR10568054	ERP143068	PRJEB58031	SAMEA111508463	Sus scrofa	RNA-Seq	PAIRED	public	SAMEA111508463	Duodenum	Illumina NovaSeq 6000 paired end sequencing; PIG RNA-seq duodenum	sample41	Duodenum	SmallInt	sample41_Duodenum
ERR10568342	ERP143068	PRJEB58031	SAMEA111508463	Sus scrofa	RNA-Seq	PAIRED	public	SAMEA111508463	Duodenum	Illumina NovaSeq 6000 paired end sequencing; PIG RNA-seq duodenum	sample41	Duodenum	SmallInt	sample41_Duodenum
ERR10568151	ERP143068	PRJEB58031	SAMEA111508466	Sus scrofa	RNA-Seq	PAIRED	public	SAMEA111508466	Duodenum	Illumina NovaSeq 6000 paired end sequencing; PIG RNA-seq duodenum	sample42	Duodenum	SmallInt	sample42_Duodenum
ERR10568343	ERP143068	PRJEB58031	SAMEA111508466	Sus scrofa	RNA-Seq	PAIRED	public	SAMEA111508466	Duodenum	Illumina NovaSeq 6000 paired end sequencing; PIG RNA-seq duodenum	sample42	Duodenum	SmallInt	sample42_Duodenum
ERR10568247	ERP143068	PRJEB58031	SAMEA111508466	Sus scrofa	RNA-Seq	PAIRED	public	SAMEA111508466	Duodenum	Illumina NovaSeq 6000 paired end sequencing; PIG RNA-seq duodenum	sample42	Duodenum	SmallInt	sample42_Duodenum
ERR10568055	ERP143068	PRJEB58031	SAMEA111508466	Sus scrofa	RNA-Seq	PAIRED	public	SAMEA111508466	Duodenum	Illumina NovaSeq 6000 paired end sequencing; PIG RNA-seq duodenum	sample42	Duodenum	SmallInt	sample42_Duodenum
ERR10568056	ERP143068	PRJEB58031	SAMEA111508469	Sus scrofa	RNA-Seq	PAIRED	public	SAMEA111508469	Duodenum	Illumina NovaSeq 6000 paired end sequencing; PIG RNA-seq duodenum	sample43	Duodenum	SmallInt	sample43_Duodenum
ERR10568248	ERP143068	PRJEB58031	SAMEA111508469	Sus scrofa	RNA-Seq	PAIRED	public	SAMEA111508469	Duodenum	Illumina NovaSeq 6000 paired end sequencing; PIG RNA-seq duodenum	sample43	Duodenum	SmallInt	sample43_Duodenum
ERR10568344	ERP143068	PRJEB58031	SAMEA111508469	Sus scrofa	RNA-Seq	PAIRED	public	SAMEA111508469	Duodenum	Illumina NovaSeq 6000 paired end sequencing; PIG RNA-seq duodenum	sample43	Duodenum	SmallInt	sample43_Duodenum
ERR10568152	ERP143068	PRJEB58031	SAMEA111508469	Sus scrofa	RNA-Seq	PAIRED	public	SAMEA111508469	Duodenum	Illumina NovaSeq 6000 paired end sequencing; PIG RNA-seq duodenum	sample43	Duodenum	SmallInt	sample43_Duodenum
ERR10568153	ERP143068	PRJEB58031	SAMEA111508472	Sus scrofa	RNA-Seq	PAIRED	public	SAMEA111508472	Duodenum	Illumina NovaSeq 6000 paired end sequencing; PIG RNA-seq duodenum	sample44	Duodenum	SmallInt	sample44_Duodenum
ERR10568249	ERP143068	PRJEB58031	SAMEA111508472	Sus scrofa	RNA-Seq	PAIRED	public	SAMEA111508472	Duodenum	Illumina NovaSeq 6000 paired end sequencing; PIG RNA-seq duodenum	sample44	Duodenum	SmallInt	sample44_Duodenum
ERR10568057	ERP143068	PRJEB58031	SAMEA111508472	Sus scrofa	RNA-Seq	PAIRED	public	SAMEA111508472	Duodenum	Illumina NovaSeq 6000 paired end sequencing; PIG RNA-seq duodenum	sample44	Duodenum	SmallInt	sample44_Duodenum
ERR10568345	ERP143068	PRJEB58031	SAMEA111508472	Sus scrofa	RNA-Seq	PAIRED	public	SAMEA111508472	Duodenum	Illumina NovaSeq 6000 paired end sequencing; PIG RNA-seq duodenum	sample44	Duodenum	SmallInt	sample44_Duodenum
ERR10568154	ERP143068	PRJEB58031	SAMEA111508475	Sus scrofa	RNA-Seq	PAIRED	public	SAMEA111508475	Duodenum	Illumina NovaSeq 6000 paired end sequencing; PIG RNA-seq duodenum	sample45	Duodenum	SmallInt	sample45_Duodenum
ERR10568058	ERP143068	PRJEB58031	SAMEA111508475	Sus scrofa	RNA-Seq	PAIRED	public	SAMEA111508475	Duodenum	Illumina NovaSeq 6000 paired end sequencing; PIG RNA-seq duodenum	sample45	Duodenum	SmallInt	sample45_Duodenum
ERR10568250	ERP143068	PRJEB58031	SAMEA111508475	Sus scrofa	RNA-Seq	PAIRED	public	SAMEA111508475	Duodenum	Illumina NovaSeq 6000 paired end sequencing; PIG RNA-seq duodenum	sample45	Duodenum	SmallInt	sample45_Duodenum
ERR10568346	ERP143068	PRJEB58031	SAMEA111508475	Sus scrofa	RNA-Seq	PAIRED	public	SAMEA111508475	Duodenum	Illumina NovaSeq 6000 paired end sequencing; PIG RNA-seq duodenum	sample45	Duodenum	SmallInt	sample45_Duodenum
ERR10568252	ERP143068	PRJEB58031	SAMEA111508481	Sus scrofa	RNA-Seq	PAIRED	public	SAMEA111508481	Duodenum	Illumina NovaSeq 6000 paired end sequencing; PIG RNA-seq duodenum	sample46	Duodenum	SmallInt	sample46_Duodenum
ERR10568156	ERP143068	PRJEB58031	SAMEA111508481	Sus scrofa	RNA-Seq	PAIRED	public	SAMEA111508481	Duodenum	Illumina NovaSeq 6000 paired end sequencing; PIG RNA-seq duodenum	sample46	Duodenum	SmallInt	sample46_Duodenum
ERR10568348	ERP143068	PRJEB58031	SAMEA111508481	Sus scrofa	RNA-Seq	PAIRED	public	SAMEA111508481	Duodenum	Illumina NovaSeq 6000 paired end sequencing; PIG RNA-seq duodenum	sample46	Duodenum	SmallInt	sample46_Duodenum
ERR10568060	ERP143068	PRJEB58031	SAMEA111508481	Sus scrofa	RNA-Seq	PAIRED	public	SAMEA111508481	Duodenum	Illumina NovaSeq 6000 paired end sequencing; PIG RNA-seq duodenum	sample46	Duodenum	SmallInt	sample46_Duodenum
ERR10568061	ERP143068	PRJEB58031	SAMEA111508484	Sus scrofa	RNA-Seq	PAIRED	public	SAMEA111508484	Duodenum	Illumina NovaSeq 6000 paired end sequencing; PIG RNA-seq duodenum	sample47	Duodenum	SmallInt	sample47_Duodenum
ERR10568349	ERP143068	PRJEB58031	SAMEA111508484	Sus scrofa	RNA-Seq	PAIRED	public	SAMEA111508484	Duodenum	Illumina NovaSeq 6000 paired end sequencing; PIG RNA-seq duodenum	sample47	Duodenum	SmallInt	sample47_Duodenum
ERR10568157	ERP143068	PRJEB58031	SAMEA111508484	Sus scrofa	RNA-Seq	PAIRED	public	SAMEA111508484	Duodenum	Illumina NovaSeq 6000 paired end sequencing; PIG RNA-seq duodenum	sample47	Duodenum	SmallInt	sample47_Duodenum
ERR10568253	ERP143068	PRJEB58031	SAMEA111508484	Sus scrofa	RNA-Seq	PAIRED	public	SAMEA111508484	Duodenum	Illumina NovaSeq 6000 paired end sequencing; PIG RNA-seq duodenum	sample47	Duodenum	SmallInt	sample47_Duodenum
ERR10568254	ERP143068	PRJEB58031	SAMEA111508487	Sus scrofa	RNA-Seq	PAIRED	public	SAMEA111508487	Duodenum	Illumina NovaSeq 6000 paired end sequencing; PIG RNA-seq duodenum	sample48	Duodenum	SmallInt	sample48_Duodenum
ERR10568062	ERP143068	PRJEB58031	SAMEA111508487	Sus scrofa	RNA-Seq	PAIRED	public	SAMEA111508487	Duodenum	Illumina NovaSeq 6000 paired end sequencing; PIG RNA-seq duodenum	sample48	Duodenum	SmallInt	sample48_Duodenum
ERR10568350	ERP143068	PRJEB58031	SAMEA111508487	Sus scrofa	RNA-Seq	PAIRED	public	SAMEA111508487	Duodenum	Illumina NovaSeq 6000 paired end sequencing; PIG RNA-seq duodenum	sample48	Duodenum	SmallInt	sample48_Duodenum
ERR10568158	ERP143068	PRJEB58031	SAMEA111508487	Sus scrofa	RNA-Seq	PAIRED	public	SAMEA111508487	Duodenum	Illumina NovaSeq 6000 paired end sequencing; PIG RNA-seq duodenum	sample48	Duodenum	SmallInt	sample48_Duodenum
ERR10568351	ERP143068	PRJEB58031	SAMEA111508490	Sus scrofa	RNA-Seq	PAIRED	public	SAMEA111508490	Duodenum	Illumina NovaSeq 6000 paired end sequencing; PIG RNA-seq duodenum	sample49	Duodenum	SmallInt	sample49_Duodenum
ERR10568159	ERP143068	PRJEB58031	SAMEA111508490	Sus scrofa	RNA-Seq	PAIRED	public	SAMEA111508490	Duodenum	Illumina NovaSeq 6000 paired end sequencing; PIG RNA-seq duodenum	sample49	Duodenum	SmallInt	sample49_Duodenum
ERR10568255	ERP143068	PRJEB58031	SAMEA111508490	Sus scrofa	RNA-Seq	PAIRED	public	SAMEA111508490	Duodenum	Illumina NovaSeq 6000 paired end sequencing; PIG RNA-seq duodenum	sample49	Duodenum	SmallInt	sample49_Duodenum
ERR10568063	ERP143068	PRJEB58031	SAMEA111508490	Sus scrofa	RNA-Seq	PAIRED	public	SAMEA111508490	Duodenum	Illumina NovaSeq 6000 paired end sequencing; PIG RNA-seq duodenum	sample49	Duodenum	SmallInt	sample49_Duodenum
ERR10568064	ERP143068	PRJEB58031	SAMEA111508493	Sus scrofa	RNA-Seq	PAIRED	public	SAMEA111508493	Duodenum	Illumina NovaSeq 6000 paired end sequencing; PIG RNA-seq duodenum	sample50	Duodenum	SmallInt	sample50_Duodenum
ERR10568352	ERP143068	PRJEB58031	SAMEA111508493	Sus scrofa	RNA-Seq	PAIRED	public	SAMEA111508493	Duodenum	Illumina NovaSeq 6000 paired end sequencing; PIG RNA-seq duodenum	sample50	Duodenum	SmallInt	sample50_Duodenum
ERR10568160	ERP143068	PRJEB58031	SAMEA111508493	Sus scrofa	RNA-Seq	PAIRED	public	SAMEA111508493	Duodenum	Illumina NovaSeq 6000 paired end sequencing; PIG RNA-seq duodenum	sample50	Duodenum	SmallInt	sample50_Duodenum
ERR10568256	ERP143068	PRJEB58031	SAMEA111508493	Sus scrofa	RNA-Seq	PAIRED	public	SAMEA111508493	Duodenum	Illumina NovaSeq 6000 paired end sequencing; PIG RNA-seq duodenum	sample50	Duodenum	SmallInt	sample50_Duodenum
ERR10568257	ERP143068	PRJEB58031	SAMEA111508496	Sus scrofa	RNA-Seq	PAIRED	public	SAMEA111508496	Duodenum	Illumina NovaSeq 6000 paired end sequencing; PIG RNA-seq duodenum	sample51	Duodenum	SmallInt	sample51_Duodenum
ERR10568353	ERP143068	PRJEB58031	SAMEA111508496	Sus scrofa	RNA-Seq	PAIRED	public	SAMEA111508496	Duodenum	Illumina NovaSeq 6000 paired end sequencing; PIG RNA-seq duodenum	sample51	Duodenum	SmallInt	sample51_Duodenum
ERR10568161	ERP143068	PRJEB58031	SAMEA111508496	Sus scrofa	RNA-Seq	PAIRED	public	SAMEA111508496	Duodenum	Illumina NovaSeq 6000 paired end sequencing; PIG RNA-seq duodenum	sample51	Duodenum	SmallInt	sample51_Duodenum
ERR10568065	ERP143068	PRJEB58031	SAMEA111508496	Sus scrofa	RNA-Seq	PAIRED	public	SAMEA111508496	Duodenum	Illumina NovaSeq 6000 paired end sequencing; PIG RNA-seq duodenum	sample51	Duodenum	SmallInt	sample51_Duodenum
ERR10568162	ERP143068	PRJEB58031	SAMEA111508499	Sus scrofa	RNA-Seq	PAIRED	public	SAMEA111508499	Duodenum	Illumina NovaSeq 6000 paired end sequencing; PIG RNA-seq duodenum	sample52	Duodenum	SmallInt	sample52_Duodenum
ERR10568066	ERP143068	PRJEB58031	SAMEA111508499	Sus scrofa	RNA-Seq	PAIRED	public	SAMEA111508499	Duodenum	Illumina NovaSeq 6000 paired end sequencing; PIG RNA-seq duodenum	sample52	Duodenum	SmallInt	sample52_Duodenum
ERR10568354	ERP143068	PRJEB58031	SAMEA111508499	Sus scrofa	RNA-Seq	PAIRED	public	SAMEA111508499	Duodenum	Illumina NovaSeq 6000 paired end sequencing; PIG RNA-seq duodenum	sample52	Duodenum	SmallInt	sample52_Duodenum
ERR10568258	ERP143068	PRJEB58031	SAMEA111508499	Sus scrofa	RNA-Seq	PAIRED	public	SAMEA111508499	Duodenum	Illumina NovaSeq 6000 paired end sequencing; PIG RNA-seq duodenum	sample52	Duodenum	SmallInt	sample52_Duodenum
ERR10568259	ERP143068	PRJEB58031	SAMEA111508502	Sus scrofa	RNA-Seq	PAIRED	public	SAMEA111508502	Duodenum	Illumina NovaSeq 6000 paired end sequencing; PIG RNA-seq duodenum	sample53	Duodenum	SmallInt	sample53_Duodenum
ERR10568067	ERP143068	PRJEB58031	SAMEA111508502	Sus scrofa	RNA-Seq	PAIRED	public	SAMEA111508502	Duodenum	Illumina NovaSeq 6000 paired end sequencing; PIG RNA-seq duodenum	sample53	Duodenum	SmallInt	sample53_Duodenum
ERR10568163	ERP143068	PRJEB58031	SAMEA111508502	Sus scrofa	RNA-Seq	PAIRED	public	SAMEA111508502	Duodenum	Illumina NovaSeq 6000 paired end sequencing; PIG RNA-seq duodenum	sample53	Duodenum	SmallInt	sample53_Duodenum
ERR10568355	ERP143068	PRJEB58031	SAMEA111508502	Sus scrofa	RNA-Seq	PAIRED	public	SAMEA111508502	Duodenum	Illumina NovaSeq 6000 paired end sequencing; PIG RNA-seq duodenum	sample53	Duodenum	SmallInt	sample53_Duodenum
ERR10568356	ERP143068	PRJEB58031	SAMEA111508505	Sus scrofa	RNA-Seq	PAIRED	public	SAMEA111508505	Duodenum	Illumina NovaSeq 6000 paired end sequencing; PIG RNA-seq duodenum	sample54	Duodenum	SmallInt	sample54_Duodenum
ERR10568068	ERP143068	PRJEB58031	SAMEA111508505	Sus scrofa	RNA-Seq	PAIRED	public	SAMEA111508505	Duodenum	Illumina NovaSeq 6000 paired end sequencing; PIG RNA-seq duodenum	sample54	Duodenum	SmallInt	sample54_Duodenum
ERR10568260	ERP143068	PRJEB58031	SAMEA111508505	Sus scrofa	RNA-Seq	PAIRED	public	SAMEA111508505	Duodenum	Illumina NovaSeq 6000 paired end sequencing; PIG RNA-seq duodenum	sample54	Duodenum	SmallInt	sample54_Duodenum
ERR10568164	ERP143068	PRJEB58031	SAMEA111508505	Sus scrofa	RNA-Seq	PAIRED	public	SAMEA111508505	Duodenum	Illumina NovaSeq 6000 paired end sequencing; PIG RNA-seq duodenum	sample54	Duodenum	SmallInt	sample54_Duodenum
ERR10568069	ERP143068	PRJEB58031	SAMEA111508508	Sus scrofa	RNA-Seq	PAIRED	public	SAMEA111508508	Duodenum	Illumina NovaSeq 6000 paired end sequencing; PIG RNA-seq duodenum	sample55	Duodenum	SmallInt	sample55_Duodenum
ERR10568261	ERP143068	PRJEB58031	SAMEA111508508	Sus scrofa	RNA-Seq	PAIRED	public	SAMEA111508508	Duodenum	Illumina NovaSeq 6000 paired end sequencing; PIG RNA-seq duodenum	sample55	Duodenum	SmallInt	sample55_Duodenum
ERR10568357	ERP143068	PRJEB58031	SAMEA111508508	Sus scrofa	RNA-Seq	PAIRED	public	SAMEA111508508	Duodenum	Illumina NovaSeq 6000 paired end sequencing; PIG RNA-seq duodenum	sample55	Duodenum	SmallInt	sample55_Duodenum
ERR10568165	ERP143068	PRJEB58031	SAMEA111508508	Sus scrofa	RNA-Seq	PAIRED	public	SAMEA111508508	Duodenum	Illumina NovaSeq 6000 paired end sequencing; PIG RNA-seq duodenum	sample55	Duodenum	SmallInt	sample55_Duodenum
ERR10568070	ERP143068	PRJEB58031	SAMEA111508511	Sus scrofa	RNA-Seq	PAIRED	public	SAMEA111508511	Duodenum	Illumina NovaSeq 6000 paired end sequencing; PIG RNA-seq duodenum	sample56	Duodenum	SmallInt	sample56_Duodenum
ERR10568166	ERP143068	PRJEB58031	SAMEA111508511	Sus scrofa	RNA-Seq	PAIRED	public	SAMEA111508511	Duodenum	Illumina NovaSeq 6000 paired end sequencing; PIG RNA-seq duodenum	sample56	Duodenum	SmallInt	sample56_Duodenum
ERR10568262	ERP143068	PRJEB58031	SAMEA111508511	Sus scrofa	RNA-Seq	PAIRED	public	SAMEA111508511	Duodenum	Illumina NovaSeq 6000 paired end sequencing; PIG RNA-seq duodenum	sample56	Duodenum	SmallInt	sample56_Duodenum
ERR10568358	ERP143068	PRJEB58031	SAMEA111508511	Sus scrofa	RNA-Seq	PAIRED	public	SAMEA111508511	Duodenum	Illumina NovaSeq 6000 paired end sequencing; PIG RNA-seq duodenum	sample56	Duodenum	SmallInt	sample56_Duodenum
ERR10568263	ERP143068	PRJEB58031	SAMEA111508514	Sus scrofa	RNA-Seq	PAIRED	public	SAMEA111508514	Duodenum	Illumina NovaSeq 6000 paired end sequencing; PIG RNA-seq duodenum	sample57	Duodenum	SmallInt	sample57_Duodenum
ERR10568167	ERP143068	PRJEB58031	SAMEA111508514	Sus scrofa	RNA-Seq	PAIRED	public	SAMEA111508514	Duodenum	Illumina NovaSeq 6000 paired end sequencing; PIG RNA-seq duodenum	sample57	Duodenum	SmallInt	sample57_Duodenum
ERR10568359	ERP143068	PRJEB58031	SAMEA111508514	Sus scrofa	RNA-Seq	PAIRED	public	SAMEA111508514	Duodenum	Illumina NovaSeq 6000 paired end sequencing; PIG RNA-seq duodenum	sample57	Duodenum	SmallInt	sample57_Duodenum
ERR10568071	ERP143068	PRJEB58031	SAMEA111508514	Sus scrofa	RNA-Seq	PAIRED	public	SAMEA111508514	Duodenum	Illumina NovaSeq 6000 paired end sequencing; PIG RNA-seq duodenum	sample57	Duodenum	SmallInt	sample57_Duodenum
ERR10568169	ERP143068	PRJEB58031	SAMEA111508520	Sus scrofa	RNA-Seq	PAIRED	public	SAMEA111508520	Duodenum	Illumina NovaSeq 6000 paired end sequencing; PIG RNA-seq duodenum	sample58	Duodenum	SmallInt	sample58_Duodenum
ERR10568073	ERP143068	PRJEB58031	SAMEA111508520	Sus scrofa	RNA-Seq	PAIRED	public	SAMEA111508520	Duodenum	Illumina NovaSeq 6000 paired end sequencing; PIG RNA-seq duodenum	sample58	Duodenum	SmallInt	sample58_Duodenum
ERR10568265	ERP143068	PRJEB58031	SAMEA111508520	Sus scrofa	RNA-Seq	PAIRED	public	SAMEA111508520	Duodenum	Illumina NovaSeq 6000 paired end sequencing; PIG RNA-seq duodenum	sample58	Duodenum	SmallInt	sample58_Duodenum
ERR10568361	ERP143068	PRJEB58031	SAMEA111508520	Sus scrofa	RNA-Seq	PAIRED	public	SAMEA111508520	Duodenum	Illumina NovaSeq 6000 paired end sequencing; PIG RNA-seq duodenum	sample58	Duodenum	SmallInt	sample58_Duodenum
ERR10568362	ERP143068	PRJEB58031	SAMEA111508523	Sus scrofa	RNA-Seq	PAIRED	public	SAMEA111508523	Duodenum	Illumina NovaSeq 6000 paired end sequencing; PIG RNA-seq duodenum	sample59	Duodenum	SmallInt	sample59_Duodenum
ERR10568266	ERP143068	PRJEB58031	SAMEA111508523	Sus scrofa	RNA-Seq	PAIRED	public	SAMEA111508523	Duodenum	Illumina NovaSeq 6000 paired end sequencing; PIG RNA-seq duodenum	sample59	Duodenum	SmallInt	sample59_Duodenum
ERR10568170	ERP143068	PRJEB58031	SAMEA111508523	Sus scrofa	RNA-Seq	PAIRED	public	SAMEA111508523	Duodenum	Illumina NovaSeq 6000 paired end sequencing; PIG RNA-seq duodenum	sample59	Duodenum	SmallInt	sample59_Duodenum
ERR10568074	ERP143068	PRJEB58031	SAMEA111508523	Sus scrofa	RNA-Seq	PAIRED	public	SAMEA111508523	Duodenum	Illumina NovaSeq 6000 paired end sequencing; PIG RNA-seq duodenum	sample59	Duodenum	SmallInt	sample59_Duodenum
ERR10568075	ERP143068	PRJEB58031	SAMEA111508526	Sus scrofa	RNA-Seq	PAIRED	public	SAMEA111508526	Duodenum	Illumina NovaSeq 6000 paired end sequencing; PIG RNA-seq duodenum	sample60	Duodenum	SmallInt	sample60_Duodenum
ERR10568267	ERP143068	PRJEB58031	SAMEA111508526	Sus scrofa	RNA-Seq	PAIRED	public	SAMEA111508526	Duodenum	Illumina NovaSeq 6000 paired end sequencing; PIG RNA-seq duodenum	sample60	Duodenum	SmallInt	sample60_Duodenum
ERR10568363	ERP143068	PRJEB58031	SAMEA111508526	Sus scrofa	RNA-Seq	PAIRED	public	SAMEA111508526	Duodenum	Illumina NovaSeq 6000 paired end sequencing; PIG RNA-seq duodenum	sample60	Duodenum	SmallInt	sample60_Duodenum
ERR10568171	ERP143068	PRJEB58031	SAMEA111508526	Sus scrofa	RNA-Seq	PAIRED	public	SAMEA111508526	Duodenum	Illumina NovaSeq 6000 paired end sequencing; PIG RNA-seq duodenum	sample60	Duodenum	SmallInt	sample60_Duodenum
ERR10568268	ERP143068	PRJEB58031	SAMEA111508529	Sus scrofa	RNA-Seq	PAIRED	public	SAMEA111508529	Duodenum	Illumina NovaSeq 6000 paired end sequencing; PIG RNA-seq duodenum	sample61	Duodenum	SmallInt	sample61_Duodenum
ERR10568364	ERP143068	PRJEB58031	SAMEA111508529	Sus scrofa	RNA-Seq	PAIRED	public	SAMEA111508529	Duodenum	Illumina NovaSeq 6000 paired end sequencing; PIG RNA-seq duodenum	sample61	Duodenum	SmallInt	sample61_Duodenum
ERR10568172	ERP143068	PRJEB58031	SAMEA111508529	Sus scrofa	RNA-Seq	PAIRED	public	SAMEA111508529	Duodenum	Illumina NovaSeq 6000 paired end sequencing; PIG RNA-seq duodenum	sample61	Duodenum	SmallInt	sample61_Duodenum
ERR10568076	ERP143068	PRJEB58031	SAMEA111508529	Sus scrofa	RNA-Seq	PAIRED	public	SAMEA111508529	Duodenum	Illumina NovaSeq 6000 paired end sequencing; PIG RNA-seq duodenum	sample61	Duodenum	SmallInt	sample61_Duodenum
ERR10568077	ERP143068	PRJEB58031	SAMEA111508532	Sus scrofa	RNA-Seq	PAIRED	public	SAMEA111508532	Duodenum	Illumina NovaSeq 6000 paired end sequencing; PIG RNA-seq duodenum	sample62	Duodenum	SmallInt	sample62_Duodenum
ERR10568365	ERP143068	PRJEB58031	SAMEA111508532	Sus scrofa	RNA-Seq	PAIRED	public	SAMEA111508532	Duodenum	Illumina NovaSeq 6000 paired end sequencing; PIG RNA-seq duodenum	sample62	Duodenum	SmallInt	sample62_Duodenum
ERR10568269	ERP143068	PRJEB58031	SAMEA111508532	Sus scrofa	RNA-Seq	PAIRED	public	SAMEA111508532	Duodenum	Illumina NovaSeq 6000 paired end sequencing; PIG RNA-seq duodenum	sample62	Duodenum	SmallInt	sample62_Duodenum
ERR10568173	ERP143068	PRJEB58031	SAMEA111508532	Sus scrofa	RNA-Seq	PAIRED	public	SAMEA111508532	Duodenum	Illumina NovaSeq 6000 paired end sequencing; PIG RNA-seq duodenum	sample62	Duodenum	SmallInt	sample62_Duodenum
ERR10568366	ERP143068	PRJEB58031	SAMEA111508535	Sus scrofa	RNA-Seq	PAIRED	public	SAMEA111508535	Duodenum	Illumina NovaSeq 6000 paired end sequencing; PIG RNA-seq duodenum	sample63	Duodenum	SmallInt	sample63_Duodenum
ERR10568174	ERP143068	PRJEB58031	SAMEA111508535	Sus scrofa	RNA-Seq	PAIRED	public	SAMEA111508535	Duodenum	Illumina NovaSeq 6000 paired end sequencing; PIG RNA-seq duodenum	sample63	Duodenum	SmallInt	sample63_Duodenum
ERR10568270	ERP143068	PRJEB58031	SAMEA111508535	Sus scrofa	RNA-Seq	PAIRED	public	SAMEA111508535	Duodenum	Illumina NovaSeq 6000 paired end sequencing; PIG RNA-seq duodenum	sample63	Duodenum	SmallInt	sample63_Duodenum
ERR10568078	ERP143068	PRJEB58031	SAMEA111508535	Sus scrofa	RNA-Seq	PAIRED	public	SAMEA111508535	Duodenum	Illumina NovaSeq 6000 paired end sequencing; PIG RNA-seq duodenum	sample63	Duodenum	SmallInt	sample63_Duodenum
ERR10568079	ERP143068	PRJEB58031	SAMEA111508538	Sus scrofa	RNA-Seq	PAIRED	public	SAMEA111508538	Duodenum	Illumina NovaSeq 6000 paired end sequencing; PIG RNA-seq duodenum	sample64	Duodenum	SmallInt	sample64_Duodenum
ERR10568271	ERP143068	PRJEB58031	SAMEA111508538	Sus scrofa	RNA-Seq	PAIRED	public	SAMEA111508538	Duodenum	Illumina NovaSeq 6000 paired end sequencing; PIG RNA-seq duodenum	sample64	Duodenum	SmallInt	sample64_Duodenum
ERR10568367	ERP143068	PRJEB58031	SAMEA111508538	Sus scrofa	RNA-Seq	PAIRED	public	SAMEA111508538	Duodenum	Illumina NovaSeq 6000 paired end sequencing; PIG RNA-seq duodenum	sample64	Duodenum	SmallInt	sample64_Duodenum
ERR10568175	ERP143068	PRJEB58031	SAMEA111508538	Sus scrofa	RNA-Seq	PAIRED	public	SAMEA111508538	Duodenum	Illumina NovaSeq 6000 paired end sequencing; PIG RNA-seq duodenum	sample64	Duodenum	SmallInt	sample64_Duodenum
ERR10568176	ERP143068	PRJEB58031	SAMEA111508541	Sus scrofa	RNA-Seq	PAIRED	public	SAMEA111508541	Duodenum	Illumina NovaSeq 6000 paired end sequencing; PIG RNA-seq duodenum	sample65	Duodenum	SmallInt	sample65_Duodenum
ERR10568368	ERP143068	PRJEB58031	SAMEA111508541	Sus scrofa	RNA-Seq	PAIRED	public	SAMEA111508541	Duodenum	Illumina NovaSeq 6000 paired end sequencing; PIG RNA-seq duodenum	sample65	Duodenum	SmallInt	sample65_Duodenum
ERR10568013	ERP143068	PRJEB58031	SAMEA111508541	Sus scrofa	RNA-Seq	PAIRED	public	SAMEA111508541	Duodenum	Illumina NovaSeq 6000 paired end sequencing; PIG RNA-seq duodenum	sample65	Duodenum	SmallInt	sample65_Duodenum
ERR10568272	ERP143068	PRJEB58031	SAMEA111508541	Sus scrofa	RNA-Seq	PAIRED	public	SAMEA111508541	Duodenum	Illumina NovaSeq 6000 paired end sequencing; PIG RNA-seq duodenum	sample65	Duodenum	SmallInt	sample65_Duodenum
ERR10568080	ERP143068	PRJEB58031	SAMEA111508541	Sus scrofa	RNA-Seq	PAIRED	public	SAMEA111508541	Duodenum	Illumina NovaSeq 6000 paired end sequencing; PIG RNA-seq duodenum	sample65	Duodenum	SmallInt	sample65_Duodenum
ERR10567938	ERP143068	PRJEB58031	SAMEA111508541	Sus scrofa	RNA-Seq	PAIRED	public	SAMEA111508541	Duodenum	Illumina NovaSeq 6000 paired end sequencing; PIG RNA-seq duodenum	sample65	Duodenum	SmallInt	sample65_Duodenum
ERR10567988	ERP143068	PRJEB58031	SAMEA111508541	Sus scrofa	RNA-Seq	PAIRED	public	SAMEA111508541	Duodenum	Illumina NovaSeq 6000 paired end sequencing; PIG RNA-seq duodenum	sample65	Duodenum	SmallInt	sample65_Duodenum
ERR10567963	ERP143068	PRJEB58031	SAMEA111508541	Sus scrofa	RNA-Seq	PAIRED	public	SAMEA111508541	Duodenum	Illumina NovaSeq 6000 paired end sequencing; PIG RNA-seq duodenum	sample65	Duodenum	SmallInt	sample65_Duodenum
ERR10568081	ERP143068	PRJEB58031	SAMEA111508544	Sus scrofa	RNA-Seq	PAIRED	public	SAMEA111508544	Duodenum	Illumina NovaSeq 6000 paired end sequencing; PIG RNA-seq duodenum	sample66	Duodenum	SmallInt	sample66_Duodenum
ERR10568177	ERP143068	PRJEB58031	SAMEA111508544	Sus scrofa	RNA-Seq	PAIRED	public	SAMEA111508544	Duodenum	Illumina NovaSeq 6000 paired end sequencing; PIG RNA-seq duodenum	sample66	Duodenum	SmallInt	sample66_Duodenum
ERR10568273	ERP143068	PRJEB58031	SAMEA111508544	Sus scrofa	RNA-Seq	PAIRED	public	SAMEA111508544	Duodenum	Illumina NovaSeq 6000 paired end sequencing; PIG RNA-seq duodenum	sample66	Duodenum	SmallInt	sample66_Duodenum
ERR10568369	ERP143068	PRJEB58031	SAMEA111508544	Sus scrofa	RNA-Seq	PAIRED	public	SAMEA111508544	Duodenum	Illumina NovaSeq 6000 paired end sequencing; PIG RNA-seq duodenum	sample66	Duodenum	SmallInt	sample66_Duodenum
ERR10568370	ERP143068	PRJEB58031	SAMEA111508547	Sus scrofa	RNA-Seq	PAIRED	public	SAMEA111508547	Duodenum	Illumina NovaSeq 6000 paired end sequencing; PIG RNA-seq duodenum	sample67	Duodenum	SmallInt	sample67_Duodenum
ERR10568274	ERP143068	PRJEB58031	SAMEA111508547	Sus scrofa	RNA-Seq	PAIRED	public	SAMEA111508547	Duodenum	Illumina NovaSeq 6000 paired end sequencing; PIG RNA-seq duodenum	sample67	Duodenum	SmallInt	sample67_Duodenum
ERR10568178	ERP143068	PRJEB58031	SAMEA111508547	Sus scrofa	RNA-Seq	PAIRED	public	SAMEA111508547	Duodenum	Illumina NovaSeq 6000 paired end sequencing; PIG RNA-seq duodenum	sample67	Duodenum	SmallInt	sample67_Duodenum
ERR10568082	ERP143068	PRJEB58031	SAMEA111508547	Sus scrofa	RNA-Seq	PAIRED	public	SAMEA111508547	Duodenum	Illumina NovaSeq 6000 paired end sequencing; PIG RNA-seq duodenum	sample67	Duodenum	SmallInt	sample67_Duodenum
ERR10568083	ERP143068	PRJEB58031	SAMEA111508550	Sus scrofa	RNA-Seq	PAIRED	public	SAMEA111508550	Duodenum	Illumina NovaSeq 6000 paired end sequencing; PIG RNA-seq duodenum	sample68	Duodenum	SmallInt	sample68_Duodenum
ERR10568275	ERP143068	PRJEB58031	SAMEA111508550	Sus scrofa	RNA-Seq	PAIRED	public	SAMEA111508550	Duodenum	Illumina NovaSeq 6000 paired end sequencing; PIG RNA-seq duodenum	sample68	Duodenum	SmallInt	sample68_Duodenum
ERR10568179	ERP143068	PRJEB58031	SAMEA111508550	Sus scrofa	RNA-Seq	PAIRED	public	SAMEA111508550	Duodenum	Illumina NovaSeq 6000 paired end sequencing; PIG RNA-seq duodenum	sample68	Duodenum	SmallInt	sample68_Duodenum
ERR10568371	ERP143068	PRJEB58031	SAMEA111508550	Sus scrofa	RNA-Seq	PAIRED	public	SAMEA111508550	Duodenum	Illumina NovaSeq 6000 paired end sequencing; PIG RNA-seq duodenum	sample68	Duodenum	SmallInt	sample68_Duodenum
ERR10568276	ERP143068	PRJEB58031	SAMEA111508553	Sus scrofa	RNA-Seq	PAIRED	public	SAMEA111508553	Duodenum	Illumina NovaSeq 6000 paired end sequencing; PIG RNA-seq duodenum	sample69	Duodenum	SmallInt	sample69_Duodenum
ERR10568084	ERP143068	PRJEB58031	SAMEA111508553	Sus scrofa	RNA-Seq	PAIRED	public	SAMEA111508553	Duodenum	Illumina NovaSeq 6000 paired end sequencing; PIG RNA-seq duodenum	sample69	Duodenum	SmallInt	sample69_Duodenum
ERR10568180	ERP143068	PRJEB58031	SAMEA111508553	Sus scrofa	RNA-Seq	PAIRED	public	SAMEA111508553	Duodenum	Illumina NovaSeq 6000 paired end sequencing; PIG RNA-seq duodenum	sample69	Duodenum	SmallInt	sample69_Duodenum
ERR10568372	ERP143068	PRJEB58031	SAMEA111508553	Sus scrofa	RNA-Seq	PAIRED	public	SAMEA111508553	Duodenum	Illumina NovaSeq 6000 paired end sequencing; PIG RNA-seq duodenum	sample69	Duodenum	SmallInt	sample69_Duodenum
ERR10568181	ERP143068	PRJEB58031	SAMEA111508556	Sus scrofa	RNA-Seq	PAIRED	public	SAMEA111508556	Duodenum	Illumina NovaSeq 6000 paired end sequencing; PIG RNA-seq duodenum	sample70	Duodenum	SmallInt	sample70_Duodenum
ERR10568085	ERP143068	PRJEB58031	SAMEA111508556	Sus scrofa	RNA-Seq	PAIRED	public	SAMEA111508556	Duodenum	Illumina NovaSeq 6000 paired end sequencing; PIG RNA-seq duodenum	sample70	Duodenum	SmallInt	sample70_Duodenum
ERR10568277	ERP143068	PRJEB58031	SAMEA111508556	Sus scrofa	RNA-Seq	PAIRED	public	SAMEA111508556	Duodenum	Illumina NovaSeq 6000 paired end sequencing; PIG RNA-seq duodenum	sample70	Duodenum	SmallInt	sample70_Duodenum
ERR10568373	ERP143068	PRJEB58031	SAMEA111508556	Sus scrofa	RNA-Seq	PAIRED	public	SAMEA111508556	Duodenum	Illumina NovaSeq 6000 paired end sequencing; PIG RNA-seq duodenum	sample70	Duodenum	SmallInt	sample70_Duodenum
ERR10568278	ERP143068	PRJEB58031	SAMEA111508559	Sus scrofa	RNA-Seq	PAIRED	public	SAMEA111508559	Duodenum	Illumina NovaSeq 6000 paired end sequencing; PIG RNA-seq duodenum	sample71	Duodenum	SmallInt	sample71_Duodenum
ERR10568182	ERP143068	PRJEB58031	SAMEA111508559	Sus scrofa	RNA-Seq	PAIRED	public	SAMEA111508559	Duodenum	Illumina NovaSeq 6000 paired end sequencing; PIG RNA-seq duodenum	sample71	Duodenum	SmallInt	sample71_Duodenum
ERR10568086	ERP143068	PRJEB58031	SAMEA111508559	Sus scrofa	RNA-Seq	PAIRED	public	SAMEA111508559	Duodenum	Illumina NovaSeq 6000 paired end sequencing; PIG RNA-seq duodenum	sample71	Duodenum	SmallInt	sample71_Duodenum
ERR10568374	ERP143068	PRJEB58031	SAMEA111508559	Sus scrofa	RNA-Seq	PAIRED	public	SAMEA111508559	Duodenum	Illumina NovaSeq 6000 paired end sequencing; PIG RNA-seq duodenum	sample71	Duodenum	SmallInt	sample71_Duodenum
ERR10568183	ERP143068	PRJEB58031	SAMEA111508562	Sus scrofa	RNA-Seq	PAIRED	public	SAMEA111508562	Duodenum	Illumina NovaSeq 6000 paired end sequencing; PIG RNA-seq duodenum	sample72	Duodenum	SmallInt	sample72_Duodenum
ERR10568087	ERP143068	PRJEB58031	SAMEA111508562	Sus scrofa	RNA-Seq	PAIRED	public	SAMEA111508562	Duodenum	Illumina NovaSeq 6000 paired end sequencing; PIG RNA-seq duodenum	sample72	Duodenum	SmallInt	sample72_Duodenum
ERR10568279	ERP143068	PRJEB58031	SAMEA111508562	Sus scrofa	RNA-Seq	PAIRED	public	SAMEA111508562	Duodenum	Illumina NovaSeq 6000 paired end sequencing; PIG RNA-seq duodenum	sample72	Duodenum	SmallInt	sample72_Duodenum
ERR10568375	ERP143068	PRJEB58031	SAMEA111508562	Sus scrofa	RNA-Seq	PAIRED	public	SAMEA111508562	Duodenum	Illumina NovaSeq 6000 paired end sequencing; PIG RNA-seq duodenum	sample72	Duodenum	SmallInt	sample72_Duodenum
ERR10568184	ERP143068	PRJEB58031	SAMEA111508565	Sus scrofa	RNA-Seq	PAIRED	public	SAMEA111508565	Duodenum	Illumina NovaSeq 6000 paired end sequencing; PIG RNA-seq duodenum	sample73	Duodenum	SmallInt	sample73_Duodenum
ERR10568280	ERP143068	PRJEB58031	SAMEA111508565	Sus scrofa	RNA-Seq	PAIRED	public	SAMEA111508565	Duodenum	Illumina NovaSeq 6000 paired end sequencing; PIG RNA-seq duodenum	sample73	Duodenum	SmallInt	sample73_Duodenum
ERR10568088	ERP143068	PRJEB58031	SAMEA111508565	Sus scrofa	RNA-Seq	PAIRED	public	SAMEA111508565	Duodenum	Illumina NovaSeq 6000 paired end sequencing; PIG RNA-seq duodenum	sample73	Duodenum	SmallInt	sample73_Duodenum
ERR10568376	ERP143068	PRJEB58031	SAMEA111508565	Sus scrofa	RNA-Seq	PAIRED	public	SAMEA111508565	Duodenum	Illumina NovaSeq 6000 paired end sequencing; PIG RNA-seq duodenum	sample73	Duodenum	SmallInt	sample73_Duodenum
ERR10568185	ERP143068	PRJEB58031	SAMEA111508568	Sus scrofa	RNA-Seq	PAIRED	public	SAMEA111508568	Duodenum	Illumina NovaSeq 6000 paired end sequencing; PIG RNA-seq duodenum	sample74	Duodenum	SmallInt	sample74_Duodenum
ERR10568089	ERP143068	PRJEB58031	SAMEA111508568	Sus scrofa	RNA-Seq	PAIRED	public	SAMEA111508568	Duodenum	Illumina NovaSeq 6000 paired end sequencing; PIG RNA-seq duodenum	sample74	Duodenum	SmallInt	sample74_Duodenum
ERR10568281	ERP143068	PRJEB58031	SAMEA111508568	Sus scrofa	RNA-Seq	PAIRED	public	SAMEA111508568	Duodenum	Illumina NovaSeq 6000 paired end sequencing; PIG RNA-seq duodenum	sample74	Duodenum	SmallInt	sample74_Duodenum
ERR10568377	ERP143068	PRJEB58031	SAMEA111508568	Sus scrofa	RNA-Seq	PAIRED	public	SAMEA111508568	Duodenum	Illumina NovaSeq 6000 paired end sequencing; PIG RNA-seq duodenum	sample74	Duodenum	SmallInt	sample74_Duodenum
ERR10568378	ERP143068	PRJEB58031	SAMEA111508571	Sus scrofa	RNA-Seq	PAIRED	public	SAMEA111508571	Duodenum	Illumina NovaSeq 6000 paired end sequencing; PIG RNA-seq duodenum	sample75	Duodenum	SmallInt	sample75_Duodenum
ERR10568282	ERP143068	PRJEB58031	SAMEA111508571	Sus scrofa	RNA-Seq	PAIRED	public	SAMEA111508571	Duodenum	Illumina NovaSeq 6000 paired end sequencing; PIG RNA-seq duodenum	sample75	Duodenum	SmallInt	sample75_Duodenum
ERR10568090	ERP143068	PRJEB58031	SAMEA111508571	Sus scrofa	RNA-Seq	PAIRED	public	SAMEA111508571	Duodenum	Illumina NovaSeq 6000 paired end sequencing; PIG RNA-seq duodenum	sample75	Duodenum	SmallInt	sample75_Duodenum
ERR10568186	ERP143068	PRJEB58031	SAMEA111508571	Sus scrofa	RNA-Seq	PAIRED	public	SAMEA111508571	Duodenum	Illumina NovaSeq 6000 paired end sequencing; PIG RNA-seq duodenum	sample75	Duodenum	SmallInt	sample75_Duodenum
ERR10568091	ERP143068	PRJEB58031	SAMEA111508574	Sus scrofa	RNA-Seq	PAIRED	public	SAMEA111508574	Duodenum	Illumina NovaSeq 6000 paired end sequencing; PIG RNA-seq duodenum	sample76	Duodenum	SmallInt	sample76_Duodenum
ERR10568379	ERP143068	PRJEB58031	SAMEA111508574	Sus scrofa	RNA-Seq	PAIRED	public	SAMEA111508574	Duodenum	Illumina NovaSeq 6000 paired end sequencing; PIG RNA-seq duodenum	sample76	Duodenum	SmallInt	sample76_Duodenum
ERR10568187	ERP143068	PRJEB58031	SAMEA111508574	Sus scrofa	RNA-Seq	PAIRED	public	SAMEA111508574	Duodenum	Illumina NovaSeq 6000 paired end sequencing; PIG RNA-seq duodenum	sample76	Duodenum	SmallInt	sample76_Duodenum
ERR10568283	ERP143068	PRJEB58031	SAMEA111508574	Sus scrofa	RNA-Seq	PAIRED	public	SAMEA111508574	Duodenum	Illumina NovaSeq 6000 paired end sequencing; PIG RNA-seq duodenum	sample76	Duodenum	SmallInt	sample76_Duodenum
ERR10568188	ERP143068	PRJEB58031	SAMEA111508577	Sus scrofa	RNA-Seq	PAIRED	public	SAMEA111508577	Duodenum	Illumina NovaSeq 6000 paired end sequencing; PIG RNA-seq duodenum	sample77	Duodenum	SmallInt	sample77_Duodenum
ERR10568380	ERP143068	PRJEB58031	SAMEA111508577	Sus scrofa	RNA-Seq	PAIRED	public	SAMEA111508577	Duodenum	Illumina NovaSeq 6000 paired end sequencing; PIG RNA-seq duodenum	sample77	Duodenum	SmallInt	sample77_Duodenum
ERR10568092	ERP143068	PRJEB58031	SAMEA111508577	Sus scrofa	RNA-Seq	PAIRED	public	SAMEA111508577	Duodenum	Illumina NovaSeq 6000 paired end sequencing; PIG RNA-seq duodenum	sample77	Duodenum	SmallInt	sample77_Duodenum
ERR10568284	ERP143068	PRJEB58031	SAMEA111508577	Sus scrofa	RNA-Seq	PAIRED	public	SAMEA111508577	Duodenum	Illumina NovaSeq 6000 paired end sequencing; PIG RNA-seq duodenum	sample77	Duodenum	SmallInt	sample77_Duodenum
ERR10568287	ERP143068	PRJEB58031	SAMEA111508586	Sus scrofa	RNA-Seq	PAIRED	public	SAMEA111508586	Duodenum	Illumina NovaSeq 6000 paired end sequencing; PIG RNA-seq duodenum	sample78	Duodenum	SmallInt	sample78_Duodenum
ERR10568191	ERP143068	PRJEB58031	SAMEA111508586	Sus scrofa	RNA-Seq	PAIRED	public	SAMEA111508586	Duodenum	Illumina NovaSeq 6000 paired end sequencing; PIG RNA-seq duodenum	sample78	Duodenum	SmallInt	sample78_Duodenum
ERR10568095	ERP143068	PRJEB58031	SAMEA111508586	Sus scrofa	RNA-Seq	PAIRED	public	SAMEA111508586	Duodenum	Illumina NovaSeq 6000 paired end sequencing; PIG RNA-seq duodenum	sample78	Duodenum	SmallInt	sample78_Duodenum
ERR10568383	ERP143068	PRJEB58031	SAMEA111508586	Sus scrofa	RNA-Seq	PAIRED	public	SAMEA111508586	Duodenum	Illumina NovaSeq 6000 paired end sequencing; PIG RNA-seq duodenum	sample78	Duodenum	SmallInt	sample78_Duodenum
ERR10568384	ERP143068	PRJEB58031	SAMEA111508589	Sus scrofa	RNA-Seq	PAIRED	public	SAMEA111508589	Duodenum	Illumina NovaSeq 6000 paired end sequencing; PIG RNA-seq duodenum	sample79	Duodenum	SmallInt	sample79_Duodenum
ERR10568192	ERP143068	PRJEB58031	SAMEA111508589	Sus scrofa	RNA-Seq	PAIRED	public	SAMEA111508589	Duodenum	Illumina NovaSeq 6000 paired end sequencing; PIG RNA-seq duodenum	sample79	Duodenum	SmallInt	sample79_Duodenum
ERR10568096	ERP143068	PRJEB58031	SAMEA111508589	Sus scrofa	RNA-Seq	PAIRED	public	SAMEA111508589	Duodenum	Illumina NovaSeq 6000 paired end sequencing; PIG RNA-seq duodenum	sample79	Duodenum	SmallInt	sample79_Duodenum
ERR10568288	ERP143068	PRJEB58031	SAMEA111508589	Sus scrofa	RNA-Seq	PAIRED	public	SAMEA111508589	Duodenum	Illumina NovaSeq 6000 paired end sequencing; PIG RNA-seq duodenum	sample79	Duodenum	SmallInt	sample79_Duodenum
ERR10568097	ERP143068	PRJEB58031	SAMEA111508592	Sus scrofa	RNA-Seq	PAIRED	public	SAMEA111508592	Duodenum	Illumina NovaSeq 6000 paired end sequencing; PIG RNA-seq duodenum	sample80	Duodenum	SmallInt	sample80_Duodenum
ERR10568385	ERP143068	PRJEB58031	SAMEA111508592	Sus scrofa	RNA-Seq	PAIRED	public	SAMEA111508592	Duodenum	Illumina NovaSeq 6000 paired end sequencing; PIG RNA-seq duodenum	sample80	Duodenum	SmallInt	sample80_Duodenum
ERR10568193	ERP143068	PRJEB58031	SAMEA111508592	Sus scrofa	RNA-Seq	PAIRED	public	SAMEA111508592	Duodenum	Illumina NovaSeq 6000 paired end sequencing; PIG RNA-seq duodenum	sample80	Duodenum	SmallInt	sample80_Duodenum
ERR10568289	ERP143068	PRJEB58031	SAMEA111508592	Sus scrofa	RNA-Seq	PAIRED	public	SAMEA111508592	Duodenum	Illumina NovaSeq 6000 paired end sequencing; PIG RNA-seq duodenum	sample80	Duodenum	SmallInt	sample80_Duodenum
ERR10568290	ERP143068	PRJEB58031	SAMEA111508595	Sus scrofa	RNA-Seq	PAIRED	public	SAMEA111508595	Duodenum	Illumina NovaSeq 6000 paired end sequencing; PIG RNA-seq duodenum	sample81	Duodenum	SmallInt	sample81_Duodenum
ERR10568386	ERP143068	PRJEB58031	SAMEA111508595	Sus scrofa	RNA-Seq	PAIRED	public	SAMEA111508595	Duodenum	Illumina NovaSeq 6000 paired end sequencing; PIG RNA-seq duodenum	sample81	Duodenum	SmallInt	sample81_Duodenum
ERR10568194	ERP143068	PRJEB58031	SAMEA111508595	Sus scrofa	RNA-Seq	PAIRED	public	SAMEA111508595	Duodenum	Illumina NovaSeq 6000 paired end sequencing; PIG RNA-seq duodenum	sample81	Duodenum	SmallInt	sample81_Duodenum
ERR10568098	ERP143068	PRJEB58031	SAMEA111508595	Sus scrofa	RNA-Seq	PAIRED	public	SAMEA111508595	Duodenum	Illumina NovaSeq 6000 paired end sequencing; PIG RNA-seq duodenum	sample81	Duodenum	SmallInt	sample81_Duodenum
ERR10568195	ERP143068	PRJEB58031	SAMEA111508598	Sus scrofa	RNA-Seq	PAIRED	public	SAMEA111508598	Duodenum	Illumina NovaSeq 6000 paired end sequencing; PIG RNA-seq duodenum	sample82	Duodenum	SmallInt	sample82_Duodenum
ERR10568387	ERP143068	PRJEB58031	SAMEA111508598	Sus scrofa	RNA-Seq	PAIRED	public	SAMEA111508598	Duodenum	Illumina NovaSeq 6000 paired end sequencing; PIG RNA-seq duodenum	sample82	Duodenum	SmallInt	sample82_Duodenum
ERR10568291	ERP143068	PRJEB58031	SAMEA111508598	Sus scrofa	RNA-Seq	PAIRED	public	SAMEA111508598	Duodenum	Illumina NovaSeq 6000 paired end sequencing; PIG RNA-seq duodenum	sample82	Duodenum	SmallInt	sample82_Duodenum
ERR10568099	ERP143068	PRJEB58031	SAMEA111508598	Sus scrofa	RNA-Seq	PAIRED	public	SAMEA111508598	Duodenum	Illumina NovaSeq 6000 paired end sequencing; PIG RNA-seq duodenum	sample82	Duodenum	SmallInt	sample82_Duodenum
ERR10568292	ERP143068	PRJEB58031	SAMEA111508601	Sus scrofa	RNA-Seq	PAIRED	public	SAMEA111508601	Duodenum	Illumina NovaSeq 6000 paired end sequencing; PIG RNA-seq duodenum	sample83	Duodenum	SmallInt	sample83_Duodenum
ERR10568388	ERP143068	PRJEB58031	SAMEA111508601	Sus scrofa	RNA-Seq	PAIRED	public	SAMEA111508601	Duodenum	Illumina NovaSeq 6000 paired end sequencing; PIG RNA-seq duodenum	sample83	Duodenum	SmallInt	sample83_Duodenum
ERR10568100	ERP143068	PRJEB58031	SAMEA111508601	Sus scrofa	RNA-Seq	PAIRED	public	SAMEA111508601	Duodenum	Illumina NovaSeq 6000 paired end sequencing; PIG RNA-seq duodenum	sample83	Duodenum	SmallInt	sample83_Duodenum
ERR10568196	ERP143068	PRJEB58031	SAMEA111508601	Sus scrofa	RNA-Seq	PAIRED	public	SAMEA111508601	Duodenum	Illumina NovaSeq 6000 paired end sequencing; PIG RNA-seq duodenum	sample83	Duodenum	SmallInt	sample83_Duodenum
ERR10568293	ERP143068	PRJEB58031	SAMEA111508604	Sus scrofa	RNA-Seq	PAIRED	public	SAMEA111508604	Duodenum	Illumina NovaSeq 6000 paired end sequencing; PIG RNA-seq duodenum	sample84	Duodenum	SmallInt	sample84_Duodenum
ERR10568101	ERP143068	PRJEB58031	SAMEA111508604	Sus scrofa	RNA-Seq	PAIRED	public	SAMEA111508604	Duodenum	Illumina NovaSeq 6000 paired end sequencing; PIG RNA-seq duodenum	sample84	Duodenum	SmallInt	sample84_Duodenum
ERR10568389	ERP143068	PRJEB58031	SAMEA111508604	Sus scrofa	RNA-Seq	PAIRED	public	SAMEA111508604	Duodenum	Illumina NovaSeq 6000 paired end sequencing; PIG RNA-seq duodenum	sample84	Duodenum	SmallInt	sample84_Duodenum
ERR10568197	ERP143068	PRJEB58031	SAMEA111508604	Sus scrofa	RNA-Seq	PAIRED	public	SAMEA111508604	Duodenum	Illumina NovaSeq 6000 paired end sequencing; PIG RNA-seq duodenum	sample84	Duodenum	SmallInt	sample84_Duodenum
ERR10568390	ERP143068	PRJEB58031	SAMEA111508607	Sus scrofa	RNA-Seq	PAIRED	public	SAMEA111508607	Duodenum	Illumina NovaSeq 6000 paired end sequencing; PIG RNA-seq duodenum	sample85	Duodenum	SmallInt	sample85_Duodenum
ERR10568102	ERP143068	PRJEB58031	SAMEA111508607	Sus scrofa	RNA-Seq	PAIRED	public	SAMEA111508607	Duodenum	Illumina NovaSeq 6000 paired end sequencing; PIG RNA-seq duodenum	sample85	Duodenum	SmallInt	sample85_Duodenum
ERR10568294	ERP143068	PRJEB58031	SAMEA111508607	Sus scrofa	RNA-Seq	PAIRED	public	SAMEA111508607	Duodenum	Illumina NovaSeq 6000 paired end sequencing; PIG RNA-seq duodenum	sample85	Duodenum	SmallInt	sample85_Duodenum
ERR10568198	ERP143068	PRJEB58031	SAMEA111508607	Sus scrofa	RNA-Seq	PAIRED	public	SAMEA111508607	Duodenum	Illumina NovaSeq 6000 paired end sequencing; PIG RNA-seq duodenum	sample85	Duodenum	SmallInt	sample85_Duodenum
ERR10568199	ERP143068	PRJEB58031	SAMEA111508610	Sus scrofa	RNA-Seq	PAIRED	public	SAMEA111508610	Duodenum	Illumina NovaSeq 6000 paired end sequencing; PIG RNA-seq duodenum	sample86	Duodenum	SmallInt	sample86_Duodenum
ERR10568295	ERP143068	PRJEB58031	SAMEA111508610	Sus scrofa	RNA-Seq	PAIRED	public	SAMEA111508610	Duodenum	Illumina NovaSeq 6000 paired end sequencing; PIG RNA-seq duodenum	sample86	Duodenum	SmallInt	sample86_Duodenum
ERR10568391	ERP143068	PRJEB58031	SAMEA111508610	Sus scrofa	RNA-Seq	PAIRED	public	SAMEA111508610	Duodenum	Illumina NovaSeq 6000 paired end sequencing; PIG RNA-seq duodenum	sample86	Duodenum	SmallInt	sample86_Duodenum
ERR10568103	ERP143068	PRJEB58031	SAMEA111508610	Sus scrofa	RNA-Seq	PAIRED	public	SAMEA111508610	Duodenum	Illumina NovaSeq 6000 paired end sequencing; PIG RNA-seq duodenum	sample86	Duodenum	SmallInt	sample86_Duodenum
ERR10568296	ERP143068	PRJEB58031	SAMEA111508613	Sus scrofa	RNA-Seq	PAIRED	public	SAMEA111508613	Duodenum	Illumina NovaSeq 6000 paired end sequencing; PIG RNA-seq duodenum	sample87	Duodenum	SmallInt	sample87_Duodenum
ERR10568392	ERP143068	PRJEB58031	SAMEA111508613	Sus scrofa	RNA-Seq	PAIRED	public	SAMEA111508613	Duodenum	Illumina NovaSeq 6000 paired end sequencing; PIG RNA-seq duodenum	sample87	Duodenum	SmallInt	sample87_Duodenum
ERR10568104	ERP143068	PRJEB58031	SAMEA111508613	Sus scrofa	RNA-Seq	PAIRED	public	SAMEA111508613	Duodenum	Illumina NovaSeq 6000 paired end sequencing; PIG RNA-seq duodenum	sample87	Duodenum	SmallInt	sample87_Duodenum
ERR10568200	ERP143068	PRJEB58031	SAMEA111508613	Sus scrofa	RNA-Seq	PAIRED	public	SAMEA111508613	Duodenum	Illumina NovaSeq 6000 paired end sequencing; PIG RNA-seq duodenum	sample87	Duodenum	SmallInt	sample87_Duodenum
ERR10568393	ERP143068	PRJEB58031	SAMEA111508616	Sus scrofa	RNA-Seq	PAIRED	public	SAMEA111508616	Duodenum	Illumina NovaSeq 6000 paired end sequencing; PIG RNA-seq duodenum	sample88	Duodenum	SmallInt	sample88_Duodenum
ERR10568201	ERP143068	PRJEB58031	SAMEA111508616	Sus scrofa	RNA-Seq	PAIRED	public	SAMEA111508616	Duodenum	Illumina NovaSeq 6000 paired end sequencing; PIG RNA-seq duodenum	sample88	Duodenum	SmallInt	sample88_Duodenum
ERR10568297	ERP143068	PRJEB58031	SAMEA111508616	Sus scrofa	RNA-Seq	PAIRED	public	SAMEA111508616	Duodenum	Illumina NovaSeq 6000 paired end sequencing; PIG RNA-seq duodenum	sample88	Duodenum	SmallInt	sample88_Duodenum
ERR10568105	ERP143068	PRJEB58031	SAMEA111508616	Sus scrofa	RNA-Seq	PAIRED	public	SAMEA111508616	Duodenum	Illumina NovaSeq 6000 paired end sequencing; PIG RNA-seq duodenum	sample88	Duodenum	SmallInt	sample88_Duodenum
ERR10568394	ERP143068	PRJEB58031	SAMEA111508619	Sus scrofa	RNA-Seq	PAIRED	public	SAMEA111508619	Duodenum	Illumina NovaSeq 6000 paired end sequencing; PIG RNA-seq duodenum	sample89	Duodenum	SmallInt	sample89_Duodenum
ERR10568106	ERP143068	PRJEB58031	SAMEA111508619	Sus scrofa	RNA-Seq	PAIRED	public	SAMEA111508619	Duodenum	Illumina NovaSeq 6000 paired end sequencing; PIG RNA-seq duodenum	sample89	Duodenum	SmallInt	sample89_Duodenum
ERR10568202	ERP143068	PRJEB58031	SAMEA111508619	Sus scrofa	RNA-Seq	PAIRED	public	SAMEA111508619	Duodenum	Illumina NovaSeq 6000 paired end sequencing; PIG RNA-seq duodenum	sample89	Duodenum	SmallInt	sample89_Duodenum
ERR10568298	ERP143068	PRJEB58031	SAMEA111508619	Sus scrofa	RNA-Seq	PAIRED	public	SAMEA111508619	Duodenum	Illumina NovaSeq 6000 paired end sequencing; PIG RNA-seq duodenum	sample89	Duodenum	SmallInt	sample89_Duodenum
ERR10568107	ERP143068	PRJEB58031	SAMEA111508622	Sus scrofa	RNA-Seq	PAIRED	public	SAMEA111508622	Duodenum	Illumina NovaSeq 6000 paired end sequencing; PIG RNA-seq duodenum	sample90	Duodenum	SmallInt	sample90_Duodenum
ERR10568395	ERP143068	PRJEB58031	SAMEA111508622	Sus scrofa	RNA-Seq	PAIRED	public	SAMEA111508622	Duodenum	Illumina NovaSeq 6000 paired end sequencing; PIG RNA-seq duodenum	sample90	Duodenum	SmallInt	sample90_Duodenum
ERR10568203	ERP143068	PRJEB58031	SAMEA111508622	Sus scrofa	RNA-Seq	PAIRED	public	SAMEA111508622	Duodenum	Illumina NovaSeq 6000 paired end sequencing; PIG RNA-seq duodenum	sample90	Duodenum	SmallInt	sample90_Duodenum
ERR10568299	ERP143068	PRJEB58031	SAMEA111508622	Sus scrofa	RNA-Seq	PAIRED	public	SAMEA111508622	Duodenum	Illumina NovaSeq 6000 paired end sequencing; PIG RNA-seq duodenum	sample90	Duodenum	SmallInt	sample90_Duodenum
ERR10568300	ERP143068	PRJEB58031	SAMEA111508625	Sus scrofa	RNA-Seq	PAIRED	public	SAMEA111508625	Duodenum	Illumina NovaSeq 6000 paired end sequencing; PIG RNA-seq duodenum	sample91	Duodenum	SmallInt	sample91_Duodenum
ERR10568108	ERP143068	PRJEB58031	SAMEA111508625	Sus scrofa	RNA-Seq	PAIRED	public	SAMEA111508625	Duodenum	Illumina NovaSeq 6000 paired end sequencing; PIG RNA-seq duodenum	sample91	Duodenum	SmallInt	sample91_Duodenum
ERR10568396	ERP143068	PRJEB58031	SAMEA111508625	Sus scrofa	RNA-Seq	PAIRED	public	SAMEA111508625	Duodenum	Illumina NovaSeq 6000 paired end sequencing; PIG RNA-seq duodenum	sample91	Duodenum	SmallInt	sample91_Duodenum
ERR10568204	ERP143068	PRJEB58031	SAMEA111508625	Sus scrofa	RNA-Seq	PAIRED	public	SAMEA111508625	Duodenum	Illumina NovaSeq 6000 paired end sequencing; PIG RNA-seq duodenum	sample91	Duodenum	SmallInt	sample91_Duodenum
ERR10568301	ERP143068	PRJEB58031	SAMEA111508628	Sus scrofa	RNA-Seq	PAIRED	public	SAMEA111508628	Duodenum	Illumina NovaSeq 6000 paired end sequencing; PIG RNA-seq duodenum	sample92	Duodenum	SmallInt	sample92_Duodenum
ERR10568205	ERP143068	PRJEB58031	SAMEA111508628	Sus scrofa	RNA-Seq	PAIRED	public	SAMEA111508628	Duodenum	Illumina NovaSeq 6000 paired end sequencing; PIG RNA-seq duodenum	sample92	Duodenum	SmallInt	sample92_Duodenum
ERR10568397	ERP143068	PRJEB58031	SAMEA111508628	Sus scrofa	RNA-Seq	PAIRED	public	SAMEA111508628	Duodenum	Illumina NovaSeq 6000 paired end sequencing; PIG RNA-seq duodenum	sample92	Duodenum	SmallInt	sample92_Duodenum
ERR10568109	ERP143068	PRJEB58031	SAMEA111508628	Sus scrofa	RNA-Seq	PAIRED	public	SAMEA111508628	Duodenum	Illumina NovaSeq 6000 paired end sequencing; PIG RNA-seq duodenum	sample92	Duodenum	SmallInt	sample92_Duodenum
ERR10568110	ERP143068	PRJEB58031	SAMEA111508631	Sus scrofa	RNA-Seq	PAIRED	public	SAMEA111508631	Duodenum	Illumina NovaSeq 6000 paired end sequencing; PIG RNA-seq duodenum	sample93	Duodenum	SmallInt	sample93_Duodenum
ERR10568302	ERP143068	PRJEB58031	SAMEA111508631	Sus scrofa	RNA-Seq	PAIRED	public	SAMEA111508631	Duodenum	Illumina NovaSeq 6000 paired end sequencing; PIG RNA-seq duodenum	sample93	Duodenum	SmallInt	sample93_Duodenum
ERR10568206	ERP143068	PRJEB58031	SAMEA111508631	Sus scrofa	RNA-Seq	PAIRED	public	SAMEA111508631	Duodenum	Illumina NovaSeq 6000 paired end sequencing; PIG RNA-seq duodenum	sample93	Duodenum	SmallInt	sample93_Duodenum
ERR10568398	ERP143068	PRJEB58031	SAMEA111508631	Sus scrofa	RNA-Seq	PAIRED	public	SAMEA111508631	Duodenum	Illumina NovaSeq 6000 paired end sequencing; PIG RNA-seq duodenum	sample93	Duodenum	SmallInt	sample93_Duodenum
ERR10568399	ERP143068	PRJEB58031	SAMEA111508634	Sus scrofa	RNA-Seq	PAIRED	public	SAMEA111508634	Duodenum	Illumina NovaSeq 6000 paired end sequencing; PIG RNA-seq duodenum	sample94	Duodenum	SmallInt	sample94_Duodenum
ERR10568303	ERP143068	PRJEB58031	SAMEA111508634	Sus scrofa	RNA-Seq	PAIRED	public	SAMEA111508634	Duodenum	Illumina NovaSeq 6000 paired end sequencing; PIG RNA-seq duodenum	sample94	Duodenum	SmallInt	sample94_Duodenum
ERR10568111	ERP143068	PRJEB58031	SAMEA111508634	Sus scrofa	RNA-Seq	PAIRED	public	SAMEA111508634	Duodenum	Illumina NovaSeq 6000 paired end sequencing; PIG RNA-seq duodenum	sample94	Duodenum	SmallInt	sample94_Duodenum
ERR10568207	ERP143068	PRJEB58031	SAMEA111508634	Sus scrofa	RNA-Seq	PAIRED	public	SAMEA111508634	Duodenum	Illumina NovaSeq 6000 paired end sequencing; PIG RNA-seq duodenum	sample94	Duodenum	SmallInt	sample94_Duodenum
ERR10568602	ERP143068	PRJEB58031	SAMEA111508211	Sus scrofa	RNA-Seq	PAIRED	public	SAMEA111508211	Duodenum	Illumina NovaSeq 6000 paired end sequencing; PIG RNA-seq duodenum	sample95	Duodenum	SmallInt	sample95_Duodenum
ERR10568664	ERP143068	PRJEB58031	SAMEA111508211	Sus scrofa	RNA-Seq	PAIRED	public	SAMEA111508211	Duodenum	Illumina NovaSeq 6000 paired end sequencing; PIG RNA-seq duodenum	sample95	Duodenum	SmallInt	sample95_Duodenum
ERR10568726	ERP143068	PRJEB58031	SAMEA111508211	Sus scrofa	RNA-Seq	PAIRED	public	SAMEA111508211	Duodenum	Illumina NovaSeq 6000 paired end sequencing; PIG RNA-seq duodenum	sample95	Duodenum	SmallInt	sample95_Duodenum
ERR10568828	ERP143068	PRJEB58031	SAMEA111508211	Sus scrofa	RNA-Seq	PAIRED	public	SAMEA111508211	Duodenum	Illumina NovaSeq 6000 paired end sequencing; PIG RNA-seq duodenum	sample95	Duodenum	SmallInt	sample95_Duodenum
ERR10568868	ERP143068	PRJEB58031	SAMEA111508211	Sus scrofa	RNA-Seq	PAIRED	public	SAMEA111508211	Duodenum	Illumina NovaSeq 6000 paired end sequencing; PIG RNA-seq duodenum	sample95	Duodenum	SmallInt	sample95_Duodenum
ERR10568540	ERP143068	PRJEB58031	SAMEA111508211	Sus scrofa	RNA-Seq	PAIRED	public	SAMEA111508211	Duodenum	Illumina NovaSeq 6000 paired end sequencing; PIG RNA-seq duodenum	sample95	Duodenum	SmallInt	sample95_Duodenum
ERR10568788	ERP143068	PRJEB58031	SAMEA111508211	Sus scrofa	RNA-Seq	PAIRED	public	SAMEA111508211	Duodenum	Illumina NovaSeq 6000 paired end sequencing; PIG RNA-seq duodenum	sample95	Duodenum	SmallInt	sample95_Duodenum
ERR10568908	ERP143068	PRJEB58031	SAMEA111508211	Sus scrofa	RNA-Seq	PAIRED	public	SAMEA111508211	Duodenum	Illumina NovaSeq 6000 paired end sequencing; PIG RNA-seq duodenum	sample95	Duodenum	SmallInt	sample95_Duodenum
ERR10568950	ERP143068	PRJEB58031	SAMEA111508215	Sus scrofa	RNA-Seq	PAIRED	public	SAMEA111508215	Duodenum	Illumina NovaSeq 6000 paired end sequencing; PIG RNA-seq duodenum	sample96	Duodenum	SmallInt	sample96_Duodenum
ERR10569004	ERP143068	PRJEB58031	SAMEA111508215	Sus scrofa	RNA-Seq	PAIRED	public	SAMEA111508215	Duodenum	Illumina NovaSeq 6000 paired end sequencing; PIG RNA-seq duodenum	sample96	Duodenum	SmallInt	sample96_Duodenum
ERR10569200	ERP143068	PRJEB58031	SAMEA111508215	Sus scrofa	RNA-Seq	PAIRED	public	SAMEA111508215	Duodenum	Illumina NovaSeq 6000 paired end sequencing; PIG RNA-seq duodenum	sample96	Duodenum	SmallInt	sample96_Duodenum
ERR10569236	ERP143068	PRJEB58031	SAMEA111508215	Sus scrofa	RNA-Seq	PAIRED	public	SAMEA111508215	Duodenum	Illumina NovaSeq 6000 paired end sequencing; PIG RNA-seq duodenum	sample96	Duodenum	SmallInt	sample96_Duodenum
ERR10568968	ERP143068	PRJEB58031	SAMEA111508215	Sus scrofa	RNA-Seq	PAIRED	public	SAMEA111508215	Duodenum	Illumina NovaSeq 6000 paired end sequencing; PIG RNA-seq duodenum	sample96	Duodenum	SmallInt	sample96_Duodenum
ERR10568986	ERP143068	PRJEB58031	SAMEA111508215	Sus scrofa	RNA-Seq	PAIRED	public	SAMEA111508215	Duodenum	Illumina NovaSeq 6000 paired end sequencing; PIG RNA-seq duodenum	sample96	Duodenum	SmallInt	sample96_Duodenum
ERR10569218	ERP143068	PRJEB58031	SAMEA111508215	Sus scrofa	RNA-Seq	PAIRED	public	SAMEA111508215	Duodenum	Illumina NovaSeq 6000 paired end sequencing; PIG RNA-seq duodenum	sample96	Duodenum	SmallInt	sample96_Duodenum
ERR10569182	ERP143068	PRJEB58031	SAMEA111508215	Sus scrofa	RNA-Seq	PAIRED	public	SAMEA111508215	Duodenum	Illumina NovaSeq 6000 paired end sequencing; PIG RNA-seq duodenum	sample96	Duodenum	SmallInt	sample96_Duodenum
ERR10568869	ERP143068	PRJEB58031	SAMEA111508219	Sus scrofa	RNA-Seq	PAIRED	public	SAMEA111508219	Duodenum	Illumina NovaSeq 6000 paired end sequencing; PIG RNA-seq duodenum	sample97	Duodenum	SmallInt	sample97_Duodenum
ERR10568909	ERP143068	PRJEB58031	SAMEA111508219	Sus scrofa	RNA-Seq	PAIRED	public	SAMEA111508219	Duodenum	Illumina NovaSeq 6000 paired end sequencing; PIG RNA-seq duodenum	sample97	Duodenum	SmallInt	sample97_Duodenum
ERR10568829	ERP143068	PRJEB58031	SAMEA111508219	Sus scrofa	RNA-Seq	PAIRED	public	SAMEA111508219	Duodenum	Illumina NovaSeq 6000 paired end sequencing; PIG RNA-seq duodenum	sample97	Duodenum	SmallInt	sample97_Duodenum
ERR10568789	ERP143068	PRJEB58031	SAMEA111508219	Sus scrofa	RNA-Seq	PAIRED	public	SAMEA111508219	Duodenum	Illumina NovaSeq 6000 paired end sequencing; PIG RNA-seq duodenum	sample97	Duodenum	SmallInt	sample97_Duodenum
ERR10568727	ERP143068	PRJEB58031	SAMEA111508219	Sus scrofa	RNA-Seq	PAIRED	public	SAMEA111508219	Duodenum	Illumina NovaSeq 6000 paired end sequencing; PIG RNA-seq duodenum	sample97	Duodenum	SmallInt	sample97_Duodenum
ERR10568665	ERP143068	PRJEB58031	SAMEA111508219	Sus scrofa	RNA-Seq	PAIRED	public	SAMEA111508219	Duodenum	Illumina NovaSeq 6000 paired end sequencing; PIG RNA-seq duodenum	sample97	Duodenum	SmallInt	sample97_Duodenum
ERR10568541	ERP143068	PRJEB58031	SAMEA111508219	Sus scrofa	RNA-Seq	PAIRED	public	SAMEA111508219	Duodenum	Illumina NovaSeq 6000 paired end sequencing; PIG RNA-seq duodenum	sample97	Duodenum	SmallInt	sample97_Duodenum
ERR10568603	ERP143068	PRJEB58031	SAMEA111508219	Sus scrofa	RNA-Seq	PAIRED	public	SAMEA111508219	Duodenum	Illumina NovaSeq 6000 paired end sequencing; PIG RNA-seq duodenum	sample97	Duodenum	SmallInt	sample97_Duodenum
ERR10568604	ERP143068	PRJEB58031	SAMEA111508223	Sus scrofa	RNA-Seq	PAIRED	public	SAMEA111508223	Duodenum	Illumina NovaSeq 6000 paired end sequencing; PIG RNA-seq duodenum	sample98	Duodenum	SmallInt	sample98_Duodenum
ERR10568790	ERP143068	PRJEB58031	SAMEA111508223	Sus scrofa	RNA-Seq	PAIRED	public	SAMEA111508223	Duodenum	Illumina NovaSeq 6000 paired end sequencing; PIG RNA-seq duodenum	sample98	Duodenum	SmallInt	sample98_Duodenum
ERR10568870	ERP143068	PRJEB58031	SAMEA111508223	Sus scrofa	RNA-Seq	PAIRED	public	SAMEA111508223	Duodenum	Illumina NovaSeq 6000 paired end sequencing; PIG RNA-seq duodenum	sample98	Duodenum	SmallInt	sample98_Duodenum
ERR10568910	ERP143068	PRJEB58031	SAMEA111508223	Sus scrofa	RNA-Seq	PAIRED	public	SAMEA111508223	Duodenum	Illumina NovaSeq 6000 paired end sequencing; PIG RNA-seq duodenum	sample98	Duodenum	SmallInt	sample98_Duodenum
ERR10568830	ERP143068	PRJEB58031	SAMEA111508223	Sus scrofa	RNA-Seq	PAIRED	public	SAMEA111508223	Duodenum	Illumina NovaSeq 6000 paired end sequencing; PIG RNA-seq duodenum	sample98	Duodenum	SmallInt	sample98_Duodenum
ERR10568542	ERP143068	PRJEB58031	SAMEA111508223	Sus scrofa	RNA-Seq	PAIRED	public	SAMEA111508223	Duodenum	Illumina NovaSeq 6000 paired end sequencing; PIG RNA-seq duodenum	sample98	Duodenum	SmallInt	sample98_Duodenum
ERR10568728	ERP143068	PRJEB58031	SAMEA111508223	Sus scrofa	RNA-Seq	PAIRED	public	SAMEA111508223	Duodenum	Illumina NovaSeq 6000 paired end sequencing; PIG RNA-seq duodenum	sample98	Duodenum	SmallInt	sample98_Duodenum
ERR10568666	ERP143068	PRJEB58031	SAMEA111508223	Sus scrofa	RNA-Seq	PAIRED	public	SAMEA111508223	Duodenum	Illumina NovaSeq 6000 paired end sequencing; PIG RNA-seq duodenum	sample98	Duodenum	SmallInt	sample98_Duodenum
ERR10568667	ERP143068	PRJEB58031	SAMEA111508227	Sus scrofa	RNA-Seq	PAIRED	public	SAMEA111508227	Duodenum	Illumina NovaSeq 6000 paired end sequencing; PIG RNA-seq duodenum	sample99	Duodenum	SmallInt	sample99_Duodenum
ERR10568729	ERP143068	PRJEB58031	SAMEA111508227	Sus scrofa	RNA-Seq	PAIRED	public	SAMEA111508227	Duodenum	Illumina NovaSeq 6000 paired end sequencing; PIG RNA-seq duodenum	sample99	Duodenum	SmallInt	sample99_Duodenum
ERR10568791	ERP143068	PRJEB58031	SAMEA111508227	Sus scrofa	RNA-Seq	PAIRED	public	SAMEA111508227	Duodenum	Illumina NovaSeq 6000 paired end sequencing; PIG RNA-seq duodenum	sample99	Duodenum	SmallInt	sample99_Duodenum
ERR10568605	ERP143068	PRJEB58031	SAMEA111508227	Sus scrofa	RNA-Seq	PAIRED	public	SAMEA111508227	Duodenum	Illumina NovaSeq 6000 paired end sequencing; PIG RNA-seq duodenum	sample99	Duodenum	SmallInt	sample99_Duodenum
ERR10568543	ERP143068	PRJEB58031	SAMEA111508227	Sus scrofa	RNA-Seq	PAIRED	public	SAMEA111508227	Duodenum	Illumina NovaSeq 6000 paired end sequencing; PIG RNA-seq duodenum	sample99	Duodenum	SmallInt	sample99_Duodenum
ERR10568831	ERP143068	PRJEB58031	SAMEA111508227	Sus scrofa	RNA-Seq	PAIRED	public	SAMEA111508227	Duodenum	Illumina NovaSeq 6000 paired end sequencing; PIG RNA-seq duodenum	sample99	Duodenum	SmallInt	sample99_Duodenum
ERR10568871	ERP143068	PRJEB58031	SAMEA111508227	Sus scrofa	RNA-Seq	PAIRED	public	SAMEA111508227	Duodenum	Illumina NovaSeq 6000 paired end sequencing; PIG RNA-seq duodenum	sample99	Duodenum	SmallInt	sample99_Duodenum
ERR10568911	ERP143068	PRJEB58031	SAMEA111508227	Sus scrofa	RNA-Seq	PAIRED	public	SAMEA111508227	Duodenum	Illumina NovaSeq 6000 paired end sequencing; PIG RNA-seq duodenum	sample99	Duodenum	SmallInt	sample99_Duodenum
ERR10569176	ERP143068	PRJEB58031	SAMEA111508231	Sus scrofa	RNA-Seq	PAIRED	public	SAMEA111508231	Duodenum	Illumina NovaSeq 6000 paired end sequencing; PIG RNA-seq duodenum	sample100	Duodenum	SmallInt	sample100_Duodenum
ERR10568998	ERP143068	PRJEB58031	SAMEA111508231	Sus scrofa	RNA-Seq	PAIRED	public	SAMEA111508231	Duodenum	Illumina NovaSeq 6000 paired end sequencing; PIG RNA-seq duodenum	sample100	Duodenum	SmallInt	sample100_Duodenum
ERR10568962	ERP143068	PRJEB58031	SAMEA111508231	Sus scrofa	RNA-Seq	PAIRED	public	SAMEA111508231	Duodenum	Illumina NovaSeq 6000 paired end sequencing; PIG RNA-seq duodenum	sample100	Duodenum	SmallInt	sample100_Duodenum
ERR10568980	ERP143068	PRJEB58031	SAMEA111508231	Sus scrofa	RNA-Seq	PAIRED	public	SAMEA111508231	Duodenum	Illumina NovaSeq 6000 paired end sequencing; PIG RNA-seq duodenum	sample100	Duodenum	SmallInt	sample100_Duodenum
ERR10568944	ERP143068	PRJEB58031	SAMEA111508231	Sus scrofa	RNA-Seq	PAIRED	public	SAMEA111508231	Duodenum	Illumina NovaSeq 6000 paired end sequencing; PIG RNA-seq duodenum	sample100	Duodenum	SmallInt	sample100_Duodenum
ERR10569194	ERP143068	PRJEB58031	SAMEA111508231	Sus scrofa	RNA-Seq	PAIRED	public	SAMEA111508231	Duodenum	Illumina NovaSeq 6000 paired end sequencing; PIG RNA-seq duodenum	sample100	Duodenum	SmallInt	sample100_Duodenum
ERR10569212	ERP143068	PRJEB58031	SAMEA111508231	Sus scrofa	RNA-Seq	PAIRED	public	SAMEA111508231	Duodenum	Illumina NovaSeq 6000 paired end sequencing; PIG RNA-seq duodenum	sample100	Duodenum	SmallInt	sample100_Duodenum
ERR10569230	ERP143068	PRJEB58031	SAMEA111508231	Sus scrofa	RNA-Seq	PAIRED	public	SAMEA111508231	Duodenum	Illumina NovaSeq 6000 paired end sequencing; PIG RNA-seq duodenum	sample100	Duodenum	SmallInt	sample100_Duodenum
ERR10568912	ERP143068	PRJEB58031	SAMEA111508235	Sus scrofa	RNA-Seq	PAIRED	public	SAMEA111508235	Duodenum	Illumina NovaSeq 6000 paired end sequencing; PIG RNA-seq duodenum	sample101	Duodenum	SmallInt	sample101_Duodenum
ERR10568730	ERP143068	PRJEB58031	SAMEA111508235	Sus scrofa	RNA-Seq	PAIRED	public	SAMEA111508235	Duodenum	Illumina NovaSeq 6000 paired end sequencing; PIG RNA-seq duodenum	sample101	Duodenum	SmallInt	sample101_Duodenum
ERR10568832	ERP143068	PRJEB58031	SAMEA111508235	Sus scrofa	RNA-Seq	PAIRED	public	SAMEA111508235	Duodenum	Illumina NovaSeq 6000 paired end sequencing; PIG RNA-seq duodenum	sample101	Duodenum	SmallInt	sample101_Duodenum
ERR10568606	ERP143068	PRJEB58031	SAMEA111508235	Sus scrofa	RNA-Seq	PAIRED	public	SAMEA111508235	Duodenum	Illumina NovaSeq 6000 paired end sequencing; PIG RNA-seq duodenum	sample101	Duodenum	SmallInt	sample101_Duodenum
ERR10568872	ERP143068	PRJEB58031	SAMEA111508235	Sus scrofa	RNA-Seq	PAIRED	public	SAMEA111508235	Duodenum	Illumina NovaSeq 6000 paired end sequencing; PIG RNA-seq duodenum	sample101	Duodenum	SmallInt	sample101_Duodenum
ERR10568544	ERP143068	PRJEB58031	SAMEA111508235	Sus scrofa	RNA-Seq	PAIRED	public	SAMEA111508235	Duodenum	Illumina NovaSeq 6000 paired end sequencing; PIG RNA-seq duodenum	sample101	Duodenum	SmallInt	sample101_Duodenum
ERR10568792	ERP143068	PRJEB58031	SAMEA111508235	Sus scrofa	RNA-Seq	PAIRED	public	SAMEA111508235	Duodenum	Illumina NovaSeq 6000 paired end sequencing; PIG RNA-seq duodenum	sample101	Duodenum	SmallInt	sample101_Duodenum
ERR10568668	ERP143068	PRJEB58031	SAMEA111508235	Sus scrofa	RNA-Seq	PAIRED	public	SAMEA111508235	Duodenum	Illumina NovaSeq 6000 paired end sequencing; PIG RNA-seq duodenum	sample101	Duodenum	SmallInt	sample101_Duodenum
ERR10568793	ERP143068	PRJEB58031	SAMEA111508239	Sus scrofa	RNA-Seq	PAIRED	public	SAMEA111508239	Duodenum	Illumina NovaSeq 6000 paired end sequencing; PIG RNA-seq duodenum	sample102	Duodenum	SmallInt	sample102_Duodenum
ERR10568731	ERP143068	PRJEB58031	SAMEA111508239	Sus scrofa	RNA-Seq	PAIRED	public	SAMEA111508239	Duodenum	Illumina NovaSeq 6000 paired end sequencing; PIG RNA-seq duodenum	sample102	Duodenum	SmallInt	sample102_Duodenum
ERR10568607	ERP143068	PRJEB58031	SAMEA111508239	Sus scrofa	RNA-Seq	PAIRED	public	SAMEA111508239	Duodenum	Illumina NovaSeq 6000 paired end sequencing; PIG RNA-seq duodenum	sample102	Duodenum	SmallInt	sample102_Duodenum
ERR10568669	ERP143068	PRJEB58031	SAMEA111508239	Sus scrofa	RNA-Seq	PAIRED	public	SAMEA111508239	Duodenum	Illumina NovaSeq 6000 paired end sequencing; PIG RNA-seq duodenum	sample102	Duodenum	SmallInt	sample102_Duodenum
ERR10568833	ERP143068	PRJEB58031	SAMEA111508239	Sus scrofa	RNA-Seq	PAIRED	public	SAMEA111508239	Duodenum	Illumina NovaSeq 6000 paired end sequencing; PIG RNA-seq duodenum	sample102	Duodenum	SmallInt	sample102_Duodenum
ERR10568545	ERP143068	PRJEB58031	SAMEA111508239	Sus scrofa	RNA-Seq	PAIRED	public	SAMEA111508239	Duodenum	Illumina NovaSeq 6000 paired end sequencing; PIG RNA-seq duodenum	sample102	Duodenum	SmallInt	sample102_Duodenum
ERR10568913	ERP143068	PRJEB58031	SAMEA111508239	Sus scrofa	RNA-Seq	PAIRED	public	SAMEA111508239	Duodenum	Illumina NovaSeq 6000 paired end sequencing; PIG RNA-seq duodenum	sample102	Duodenum	SmallInt	sample102_Duodenum
ERR10568873	ERP143068	PRJEB58031	SAMEA111508239	Sus scrofa	RNA-Seq	PAIRED	public	SAMEA111508239	Duodenum	Illumina NovaSeq 6000 paired end sequencing; PIG RNA-seq duodenum	sample102	Duodenum	SmallInt	sample102_Duodenum
ERR10569015	ERP143068	PRJEB58031	SAMEA111508243	Sus scrofa	RNA-Seq	PAIRED	public	SAMEA111508243	Duodenum	Illumina NovaSeq 6000 paired end sequencing; PIG RNA-seq duodenum	sample103	Duodenum	SmallInt	sample103_Duodenum
ERR10569055	ERP143068	PRJEB58031	SAMEA111508243	Sus scrofa	RNA-Seq	PAIRED	public	SAMEA111508243	Duodenum	Illumina NovaSeq 6000 paired end sequencing; PIG RNA-seq duodenum	sample103	Duodenum	SmallInt	sample103_Duodenum
ERR10569135	ERP143068	PRJEB58031	SAMEA111508243	Sus scrofa	RNA-Seq	PAIRED	public	SAMEA111508243	Duodenum	Illumina NovaSeq 6000 paired end sequencing; PIG RNA-seq duodenum	sample103	Duodenum	SmallInt	sample103_Duodenum
ERR10569035	ERP143068	PRJEB58031	SAMEA111508243	Sus scrofa	RNA-Seq	PAIRED	public	SAMEA111508243	Duodenum	Illumina NovaSeq 6000 paired end sequencing; PIG RNA-seq duodenum	sample103	Duodenum	SmallInt	sample103_Duodenum
ERR10569155	ERP143068	PRJEB58031	SAMEA111508243	Sus scrofa	RNA-Seq	PAIRED	public	SAMEA111508243	Duodenum	Illumina NovaSeq 6000 paired end sequencing; PIG RNA-seq duodenum	sample103	Duodenum	SmallInt	sample103_Duodenum
ERR10569075	ERP143068	PRJEB58031	SAMEA111508243	Sus scrofa	RNA-Seq	PAIRED	public	SAMEA111508243	Duodenum	Illumina NovaSeq 6000 paired end sequencing; PIG RNA-seq duodenum	sample103	Duodenum	SmallInt	sample103_Duodenum
ERR10569095	ERP143068	PRJEB58031	SAMEA111508243	Sus scrofa	RNA-Seq	PAIRED	public	SAMEA111508243	Duodenum	Illumina NovaSeq 6000 paired end sequencing; PIG RNA-seq duodenum	sample103	Duodenum	SmallInt	sample103_Duodenum
ERR10569115	ERP143068	PRJEB58031	SAMEA111508243	Sus scrofa	RNA-Seq	PAIRED	public	SAMEA111508243	Duodenum	Illumina NovaSeq 6000 paired end sequencing; PIG RNA-seq duodenum	sample103	Duodenum	SmallInt	sample103_Duodenum
ERR10569005	ERP143068	PRJEB58031	SAMEA111508247	Sus scrofa	RNA-Seq	PAIRED	public	SAMEA111508247	Duodenum	Illumina NovaSeq 6000 paired end sequencing; PIG RNA-seq duodenum	sample104	Duodenum	SmallInt	sample104_Duodenum
ERR10568951	ERP143068	PRJEB58031	SAMEA111508247	Sus scrofa	RNA-Seq	PAIRED	public	SAMEA111508247	Duodenum	Illumina NovaSeq 6000 paired end sequencing; PIG RNA-seq duodenum	sample104	Duodenum	SmallInt	sample104_Duodenum
ERR10569219	ERP143068	PRJEB58031	SAMEA111508247	Sus scrofa	RNA-Seq	PAIRED	public	SAMEA111508247	Duodenum	Illumina NovaSeq 6000 paired end sequencing; PIG RNA-seq duodenum	sample104	Duodenum	SmallInt	sample104_Duodenum
ERR10569237	ERP143068	PRJEB58031	SAMEA111508247	Sus scrofa	RNA-Seq	PAIRED	public	SAMEA111508247	Duodenum	Illumina NovaSeq 6000 paired end sequencing; PIG RNA-seq duodenum	sample104	Duodenum	SmallInt	sample104_Duodenum
ERR10568987	ERP143068	PRJEB58031	SAMEA111508247	Sus scrofa	RNA-Seq	PAIRED	public	SAMEA111508247	Duodenum	Illumina NovaSeq 6000 paired end sequencing; PIG RNA-seq duodenum	sample104	Duodenum	SmallInt	sample104_Duodenum
ERR10569201	ERP143068	PRJEB58031	SAMEA111508247	Sus scrofa	RNA-Seq	PAIRED	public	SAMEA111508247	Duodenum	Illumina NovaSeq 6000 paired end sequencing; PIG RNA-seq duodenum	sample104	Duodenum	SmallInt	sample104_Duodenum
ERR10569183	ERP143068	PRJEB58031	SAMEA111508247	Sus scrofa	RNA-Seq	PAIRED	public	SAMEA111508247	Duodenum	Illumina NovaSeq 6000 paired end sequencing; PIG RNA-seq duodenum	sample104	Duodenum	SmallInt	sample104_Duodenum
ERR10568969	ERP143068	PRJEB58031	SAMEA111508247	Sus scrofa	RNA-Seq	PAIRED	public	SAMEA111508247	Duodenum	Illumina NovaSeq 6000 paired end sequencing; PIG RNA-seq duodenum	sample104	Duodenum	SmallInt	sample104_Duodenum
ERR10569056	ERP143068	PRJEB58031	SAMEA111508251	Sus scrofa	RNA-Seq	PAIRED	public	SAMEA111508251	Duodenum	Illumina NovaSeq 6000 paired end sequencing; PIG RNA-seq duodenum	sample105	Duodenum	SmallInt	sample105_Duodenum
ERR10569116	ERP143068	PRJEB58031	SAMEA111508251	Sus scrofa	RNA-Seq	PAIRED	public	SAMEA111508251	Duodenum	Illumina NovaSeq 6000 paired end sequencing; PIG RNA-seq duodenum	sample105	Duodenum	SmallInt	sample105_Duodenum
ERR10569016	ERP143068	PRJEB58031	SAMEA111508251	Sus scrofa	RNA-Seq	PAIRED	public	SAMEA111508251	Duodenum	Illumina NovaSeq 6000 paired end sequencing; PIG RNA-seq duodenum	sample105	Duodenum	SmallInt	sample105_Duodenum
ERR10569036	ERP143068	PRJEB58031	SAMEA111508251	Sus scrofa	RNA-Seq	PAIRED	public	SAMEA111508251	Duodenum	Illumina NovaSeq 6000 paired end sequencing; PIG RNA-seq duodenum	sample105	Duodenum	SmallInt	sample105_Duodenum
ERR10569156	ERP143068	PRJEB58031	SAMEA111508251	Sus scrofa	RNA-Seq	PAIRED	public	SAMEA111508251	Duodenum	Illumina NovaSeq 6000 paired end sequencing; PIG RNA-seq duodenum	sample105	Duodenum	SmallInt	sample105_Duodenum
ERR10569096	ERP143068	PRJEB58031	SAMEA111508251	Sus scrofa	RNA-Seq	PAIRED	public	SAMEA111508251	Duodenum	Illumina NovaSeq 6000 paired end sequencing; PIG RNA-seq duodenum	sample105	Duodenum	SmallInt	sample105_Duodenum
ERR10569076	ERP143068	PRJEB58031	SAMEA111508251	Sus scrofa	RNA-Seq	PAIRED	public	SAMEA111508251	Duodenum	Illumina NovaSeq 6000 paired end sequencing; PIG RNA-seq duodenum	sample105	Duodenum	SmallInt	sample105_Duodenum
ERR10569136	ERP143068	PRJEB58031	SAMEA111508251	Sus scrofa	RNA-Seq	PAIRED	public	SAMEA111508251	Duodenum	Illumina NovaSeq 6000 paired end sequencing; PIG RNA-seq duodenum	sample105	Duodenum	SmallInt	sample105_Duodenum
ERR10568874	ERP143068	PRJEB58031	SAMEA111508255	Sus scrofa	RNA-Seq	PAIRED	public	SAMEA111508255	Duodenum	Illumina NovaSeq 6000 paired end sequencing; PIG RNA-seq duodenum	sample106	Duodenum	SmallInt	sample106_Duodenum
ERR10568546	ERP143068	PRJEB58031	SAMEA111508255	Sus scrofa	RNA-Seq	PAIRED	public	SAMEA111508255	Duodenum	Illumina NovaSeq 6000 paired end sequencing; PIG RNA-seq duodenum	sample106	Duodenum	SmallInt	sample106_Duodenum
ERR10568794	ERP143068	PRJEB58031	SAMEA111508255	Sus scrofa	RNA-Seq	PAIRED	public	SAMEA111508255	Duodenum	Illumina NovaSeq 6000 paired end sequencing; PIG RNA-seq duodenum	sample106	Duodenum	SmallInt	sample106_Duodenum
ERR10568914	ERP143068	PRJEB58031	SAMEA111508255	Sus scrofa	RNA-Seq	PAIRED	public	SAMEA111508255	Duodenum	Illumina NovaSeq 6000 paired end sequencing; PIG RNA-seq duodenum	sample106	Duodenum	SmallInt	sample106_Duodenum
ERR10568834	ERP143068	PRJEB58031	SAMEA111508255	Sus scrofa	RNA-Seq	PAIRED	public	SAMEA111508255	Duodenum	Illumina NovaSeq 6000 paired end sequencing; PIG RNA-seq duodenum	sample106	Duodenum	SmallInt	sample106_Duodenum
ERR10568732	ERP143068	PRJEB58031	SAMEA111508255	Sus scrofa	RNA-Seq	PAIRED	public	SAMEA111508255	Duodenum	Illumina NovaSeq 6000 paired end sequencing; PIG RNA-seq duodenum	sample106	Duodenum	SmallInt	sample106_Duodenum
ERR10568670	ERP143068	PRJEB58031	SAMEA111508255	Sus scrofa	RNA-Seq	PAIRED	public	SAMEA111508255	Duodenum	Illumina NovaSeq 6000 paired end sequencing; PIG RNA-seq duodenum	sample106	Duodenum	SmallInt	sample106_Duodenum
ERR10568608	ERP143068	PRJEB58031	SAMEA111508255	Sus scrofa	RNA-Seq	PAIRED	public	SAMEA111508255	Duodenum	Illumina NovaSeq 6000 paired end sequencing; PIG RNA-seq duodenum	sample106	Duodenum	SmallInt	sample106_Duodenum
ERR10569017	ERP143068	PRJEB58031	SAMEA111508259	Sus scrofa	RNA-Seq	PAIRED	public	SAMEA111508259	Duodenum	Illumina NovaSeq 6000 paired end sequencing; PIG RNA-seq duodenum	sample107	Duodenum	SmallInt	sample107_Duodenum
ERR10569117	ERP143068	PRJEB58031	SAMEA111508259	Sus scrofa	RNA-Seq	PAIRED	public	SAMEA111508259	Duodenum	Illumina NovaSeq 6000 paired end sequencing; PIG RNA-seq duodenum	sample107	Duodenum	SmallInt	sample107_Duodenum
ERR10569137	ERP143068	PRJEB58031	SAMEA111508259	Sus scrofa	RNA-Seq	PAIRED	public	SAMEA111508259	Duodenum	Illumina NovaSeq 6000 paired end sequencing; PIG RNA-seq duodenum	sample107	Duodenum	SmallInt	sample107_Duodenum
ERR10569037	ERP143068	PRJEB58031	SAMEA111508259	Sus scrofa	RNA-Seq	PAIRED	public	SAMEA111508259	Duodenum	Illumina NovaSeq 6000 paired end sequencing; PIG RNA-seq duodenum	sample107	Duodenum	SmallInt	sample107_Duodenum
ERR10569157	ERP143068	PRJEB58031	SAMEA111508259	Sus scrofa	RNA-Seq	PAIRED	public	SAMEA111508259	Duodenum	Illumina NovaSeq 6000 paired end sequencing; PIG RNA-seq duodenum	sample107	Duodenum	SmallInt	sample107_Duodenum
ERR10569077	ERP143068	PRJEB58031	SAMEA111508259	Sus scrofa	RNA-Seq	PAIRED	public	SAMEA111508259	Duodenum	Illumina NovaSeq 6000 paired end sequencing; PIG RNA-seq duodenum	sample107	Duodenum	SmallInt	sample107_Duodenum
ERR10569057	ERP143068	PRJEB58031	SAMEA111508259	Sus scrofa	RNA-Seq	PAIRED	public	SAMEA111508259	Duodenum	Illumina NovaSeq 6000 paired end sequencing; PIG RNA-seq duodenum	sample107	Duodenum	SmallInt	sample107_Duodenum
ERR10569097	ERP143068	PRJEB58031	SAMEA111508259	Sus scrofa	RNA-Seq	PAIRED	public	SAMEA111508259	Duodenum	Illumina NovaSeq 6000 paired end sequencing; PIG RNA-seq duodenum	sample107	Duodenum	SmallInt	sample107_Duodenum
ERR10568795	ERP143068	PRJEB58031	SAMEA111508263	Sus scrofa	RNA-Seq	PAIRED	public	SAMEA111508263	Duodenum	Illumina NovaSeq 6000 paired end sequencing; PIG RNA-seq duodenum	sample108	Duodenum	SmallInt	sample108_Duodenum
ERR10568733	ERP143068	PRJEB58031	SAMEA111508263	Sus scrofa	RNA-Seq	PAIRED	public	SAMEA111508263	Duodenum	Illumina NovaSeq 6000 paired end sequencing; PIG RNA-seq duodenum	sample108	Duodenum	SmallInt	sample108_Duodenum
ERR10568547	ERP143068	PRJEB58031	SAMEA111508263	Sus scrofa	RNA-Seq	PAIRED	public	SAMEA111508263	Duodenum	Illumina NovaSeq 6000 paired end sequencing; PIG RNA-seq duodenum	sample108	Duodenum	SmallInt	sample108_Duodenum
ERR10568609	ERP143068	PRJEB58031	SAMEA111508263	Sus scrofa	RNA-Seq	PAIRED	public	SAMEA111508263	Duodenum	Illumina NovaSeq 6000 paired end sequencing; PIG RNA-seq duodenum	sample108	Duodenum	SmallInt	sample108_Duodenum
ERR10568915	ERP143068	PRJEB58031	SAMEA111508263	Sus scrofa	RNA-Seq	PAIRED	public	SAMEA111508263	Duodenum	Illumina NovaSeq 6000 paired end sequencing; PIG RNA-seq duodenum	sample108	Duodenum	SmallInt	sample108_Duodenum
ERR10568875	ERP143068	PRJEB58031	SAMEA111508263	Sus scrofa	RNA-Seq	PAIRED	public	SAMEA111508263	Duodenum	Illumina NovaSeq 6000 paired end sequencing; PIG RNA-seq duodenum	sample108	Duodenum	SmallInt	sample108_Duodenum
ERR10568671	ERP143068	PRJEB58031	SAMEA111508263	Sus scrofa	RNA-Seq	PAIRED	public	SAMEA111508263	Duodenum	Illumina NovaSeq 6000 paired end sequencing; PIG RNA-seq duodenum	sample108	Duodenum	SmallInt	sample108_Duodenum
ERR10568835	ERP143068	PRJEB58031	SAMEA111508263	Sus scrofa	RNA-Seq	PAIRED	public	SAMEA111508263	Duodenum	Illumina NovaSeq 6000 paired end sequencing; PIG RNA-seq duodenum	sample108	Duodenum	SmallInt	sample108_Duodenum
ERR10569098	ERP143068	PRJEB58031	SAMEA111508267	Sus scrofa	RNA-Seq	PAIRED	public	SAMEA111508267	Duodenum	Illumina NovaSeq 6000 paired end sequencing; PIG RNA-seq duodenum	sample109	Duodenum	SmallInt	sample109_Duodenum
ERR10569038	ERP143068	PRJEB58031	SAMEA111508267	Sus scrofa	RNA-Seq	PAIRED	public	SAMEA111508267	Duodenum	Illumina NovaSeq 6000 paired end sequencing; PIG RNA-seq duodenum	sample109	Duodenum	SmallInt	sample109_Duodenum
ERR10569138	ERP143068	PRJEB58031	SAMEA111508267	Sus scrofa	RNA-Seq	PAIRED	public	SAMEA111508267	Duodenum	Illumina NovaSeq 6000 paired end sequencing; PIG RNA-seq duodenum	sample109	Duodenum	SmallInt	sample109_Duodenum
ERR10569118	ERP143068	PRJEB58031	SAMEA111508267	Sus scrofa	RNA-Seq	PAIRED	public	SAMEA111508267	Duodenum	Illumina NovaSeq 6000 paired end sequencing; PIG RNA-seq duodenum	sample109	Duodenum	SmallInt	sample109_Duodenum
ERR10569058	ERP143068	PRJEB58031	SAMEA111508267	Sus scrofa	RNA-Seq	PAIRED	public	SAMEA111508267	Duodenum	Illumina NovaSeq 6000 paired end sequencing; PIG RNA-seq duodenum	sample109	Duodenum	SmallInt	sample109_Duodenum
ERR10569078	ERP143068	PRJEB58031	SAMEA111508267	Sus scrofa	RNA-Seq	PAIRED	public	SAMEA111508267	Duodenum	Illumina NovaSeq 6000 paired end sequencing; PIG RNA-seq duodenum	sample109	Duodenum	SmallInt	sample109_Duodenum
ERR10569158	ERP143068	PRJEB58031	SAMEA111508267	Sus scrofa	RNA-Seq	PAIRED	public	SAMEA111508267	Duodenum	Illumina NovaSeq 6000 paired end sequencing; PIG RNA-seq duodenum	sample109	Duodenum	SmallInt	sample109_Duodenum
ERR10569018	ERP143068	PRJEB58031	SAMEA111508267	Sus scrofa	RNA-Seq	PAIRED	public	SAMEA111508267	Duodenum	Illumina NovaSeq 6000 paired end sequencing; PIG RNA-seq duodenum	sample109	Duodenum	SmallInt	sample109_Duodenum
ERR10568876	ERP143068	PRJEB58031	SAMEA111508271	Sus scrofa	RNA-Seq	PAIRED	public	SAMEA111508271	Duodenum	Illumina NovaSeq 6000 paired end sequencing; PIG RNA-seq duodenum	sample110	Duodenum	SmallInt	sample110_Duodenum
ERR10568916	ERP143068	PRJEB58031	SAMEA111508271	Sus scrofa	RNA-Seq	PAIRED	public	SAMEA111508271	Duodenum	Illumina NovaSeq 6000 paired end sequencing; PIG RNA-seq duodenum	sample110	Duodenum	SmallInt	sample110_Duodenum
ERR10568610	ERP143068	PRJEB58031	SAMEA111508271	Sus scrofa	RNA-Seq	PAIRED	public	SAMEA111508271	Duodenum	Illumina NovaSeq 6000 paired end sequencing; PIG RNA-seq duodenum	sample110	Duodenum	SmallInt	sample110_Duodenum
ERR10568796	ERP143068	PRJEB58031	SAMEA111508271	Sus scrofa	RNA-Seq	PAIRED	public	SAMEA111508271	Duodenum	Illumina NovaSeq 6000 paired end sequencing; PIG RNA-seq duodenum	sample110	Duodenum	SmallInt	sample110_Duodenum
ERR10568672	ERP143068	PRJEB58031	SAMEA111508271	Sus scrofa	RNA-Seq	PAIRED	public	SAMEA111508271	Duodenum	Illumina NovaSeq 6000 paired end sequencing; PIG RNA-seq duodenum	sample110	Duodenum	SmallInt	sample110_Duodenum
ERR10568836	ERP143068	PRJEB58031	SAMEA111508271	Sus scrofa	RNA-Seq	PAIRED	public	SAMEA111508271	Duodenum	Illumina NovaSeq 6000 paired end sequencing; PIG RNA-seq duodenum	sample110	Duodenum	SmallInt	sample110_Duodenum
ERR10568548	ERP143068	PRJEB58031	SAMEA111508271	Sus scrofa	RNA-Seq	PAIRED	public	SAMEA111508271	Duodenum	Illumina NovaSeq 6000 paired end sequencing; PIG RNA-seq duodenum	sample110	Duodenum	SmallInt	sample110_Duodenum
ERR10568734	ERP143068	PRJEB58031	SAMEA111508271	Sus scrofa	RNA-Seq	PAIRED	public	SAMEA111508271	Duodenum	Illumina NovaSeq 6000 paired end sequencing; PIG RNA-seq duodenum	sample110	Duodenum	SmallInt	sample110_Duodenum
ERR10569139	ERP143068	PRJEB58031	SAMEA111508275	Sus scrofa	RNA-Seq	PAIRED	public	SAMEA111508275	Duodenum	Illumina NovaSeq 6000 paired end sequencing; PIG RNA-seq duodenum	sample111	Duodenum	SmallInt	sample111_Duodenum
ERR10569159	ERP143068	PRJEB58031	SAMEA111508275	Sus scrofa	RNA-Seq	PAIRED	public	SAMEA111508275	Duodenum	Illumina NovaSeq 6000 paired end sequencing; PIG RNA-seq duodenum	sample111	Duodenum	SmallInt	sample111_Duodenum
ERR10569039	ERP143068	PRJEB58031	SAMEA111508275	Sus scrofa	RNA-Seq	PAIRED	public	SAMEA111508275	Duodenum	Illumina NovaSeq 6000 paired end sequencing; PIG RNA-seq duodenum	sample111	Duodenum	SmallInt	sample111_Duodenum
ERR10569019	ERP143068	PRJEB58031	SAMEA111508275	Sus scrofa	RNA-Seq	PAIRED	public	SAMEA111508275	Duodenum	Illumina NovaSeq 6000 paired end sequencing; PIG RNA-seq duodenum	sample111	Duodenum	SmallInt	sample111_Duodenum
ERR10569079	ERP143068	PRJEB58031	SAMEA111508275	Sus scrofa	RNA-Seq	PAIRED	public	SAMEA111508275	Duodenum	Illumina NovaSeq 6000 paired end sequencing; PIG RNA-seq duodenum	sample111	Duodenum	SmallInt	sample111_Duodenum
ERR10569059	ERP143068	PRJEB58031	SAMEA111508275	Sus scrofa	RNA-Seq	PAIRED	public	SAMEA111508275	Duodenum	Illumina NovaSeq 6000 paired end sequencing; PIG RNA-seq duodenum	sample111	Duodenum	SmallInt	sample111_Duodenum
ERR10569119	ERP143068	PRJEB58031	SAMEA111508275	Sus scrofa	RNA-Seq	PAIRED	public	SAMEA111508275	Duodenum	Illumina NovaSeq 6000 paired end sequencing; PIG RNA-seq duodenum	sample111	Duodenum	SmallInt	sample111_Duodenum
ERR10569099	ERP143068	PRJEB58031	SAMEA111508275	Sus scrofa	RNA-Seq	PAIRED	public	SAMEA111508275	Duodenum	Illumina NovaSeq 6000 paired end sequencing; PIG RNA-seq duodenum	sample111	Duodenum	SmallInt	sample111_Duodenum
ERR10568917	ERP143068	PRJEB58031	SAMEA111508279	Sus scrofa	RNA-Seq	PAIRED	public	SAMEA111508279	Duodenum	Illumina NovaSeq 6000 paired end sequencing; PIG RNA-seq duodenum	sample112	Duodenum	SmallInt	sample112_Duodenum
ERR10568837	ERP143068	PRJEB58031	SAMEA111508279	Sus scrofa	RNA-Seq	PAIRED	public	SAMEA111508279	Duodenum	Illumina NovaSeq 6000 paired end sequencing; PIG RNA-seq duodenum	sample112	Duodenum	SmallInt	sample112_Duodenum
ERR10568673	ERP143068	PRJEB58031	SAMEA111508279	Sus scrofa	RNA-Seq	PAIRED	public	SAMEA111508279	Duodenum	Illumina NovaSeq 6000 paired end sequencing; PIG RNA-seq duodenum	sample112	Duodenum	SmallInt	sample112_Duodenum
ERR10568877	ERP143068	PRJEB58031	SAMEA111508279	Sus scrofa	RNA-Seq	PAIRED	public	SAMEA111508279	Duodenum	Illumina NovaSeq 6000 paired end sequencing; PIG RNA-seq duodenum	sample112	Duodenum	SmallInt	sample112_Duodenum
ERR10568797	ERP143068	PRJEB58031	SAMEA111508279	Sus scrofa	RNA-Seq	PAIRED	public	SAMEA111508279	Duodenum	Illumina NovaSeq 6000 paired end sequencing; PIG RNA-seq duodenum	sample112	Duodenum	SmallInt	sample112_Duodenum
ERR10568735	ERP143068	PRJEB58031	SAMEA111508279	Sus scrofa	RNA-Seq	PAIRED	public	SAMEA111508279	Duodenum	Illumina NovaSeq 6000 paired end sequencing; PIG RNA-seq duodenum	sample112	Duodenum	SmallInt	sample112_Duodenum
ERR10568549	ERP143068	PRJEB58031	SAMEA111508279	Sus scrofa	RNA-Seq	PAIRED	public	SAMEA111508279	Duodenum	Illumina NovaSeq 6000 paired end sequencing; PIG RNA-seq duodenum	sample112	Duodenum	SmallInt	sample112_Duodenum
ERR10568611	ERP143068	PRJEB58031	SAMEA111508279	Sus scrofa	RNA-Seq	PAIRED	public	SAMEA111508279	Duodenum	Illumina NovaSeq 6000 paired end sequencing; PIG RNA-seq duodenum	sample112	Duodenum	SmallInt	sample112_Duodenum
ERR10568612	ERP143068	PRJEB58031	SAMEA111508283	Sus scrofa	RNA-Seq	PAIRED	public	SAMEA111508283	Duodenum	Illumina NovaSeq 6000 paired end sequencing; PIG RNA-seq duodenum	sample113	Duodenum	SmallInt	sample113_Duodenum
ERR10568674	ERP143068	PRJEB58031	SAMEA111508283	Sus scrofa	RNA-Seq	PAIRED	public	SAMEA111508283	Duodenum	Illumina NovaSeq 6000 paired end sequencing; PIG RNA-seq duodenum	sample113	Duodenum	SmallInt	sample113_Duodenum
ERR10568736	ERP143068	PRJEB58031	SAMEA111508283	Sus scrofa	RNA-Seq	PAIRED	public	SAMEA111508283	Duodenum	Illumina NovaSeq 6000 paired end sequencing; PIG RNA-seq duodenum	sample113	Duodenum	SmallInt	sample113_Duodenum
ERR10568448	ERP143068	PRJEB58031	SAMEA111508283	Sus scrofa	RNA-Seq	PAIRED	public	SAMEA111508283	Duodenum	Illumina NovaSeq 6000 paired end sequencing; PIG RNA-seq duodenum	sample113	Duodenum	SmallInt	sample113_Duodenum
ERR10568470	ERP143068	PRJEB58031	SAMEA111508283	Sus scrofa	RNA-Seq	PAIRED	public	SAMEA111508283	Duodenum	Illumina NovaSeq 6000 paired end sequencing; PIG RNA-seq duodenum	sample113	Duodenum	SmallInt	sample113_Duodenum
ERR10568922	ERP143068	PRJEB58031	SAMEA111508283	Sus scrofa	RNA-Seq	PAIRED	public	SAMEA111508283	Duodenum	Illumina NovaSeq 6000 paired end sequencing; PIG RNA-seq duodenum	sample113	Duodenum	SmallInt	sample113_Duodenum
ERR10568924	ERP143068	PRJEB58031	SAMEA111508283	Sus scrofa	RNA-Seq	PAIRED	public	SAMEA111508283	Duodenum	Illumina NovaSeq 6000 paired end sequencing; PIG RNA-seq duodenum	sample113	Duodenum	SmallInt	sample113_Duodenum
ERR10568426	ERP143068	PRJEB58031	SAMEA111508283	Sus scrofa	RNA-Seq	PAIRED	public	SAMEA111508283	Duodenum	Illumina NovaSeq 6000 paired end sequencing; PIG RNA-seq duodenum	sample113	Duodenum	SmallInt	sample113_Duodenum
ERR10568492	ERP143068	PRJEB58031	SAMEA111508283	Sus scrofa	RNA-Seq	PAIRED	public	SAMEA111508283	Duodenum	Illumina NovaSeq 6000 paired end sequencing; PIG RNA-seq duodenum	sample113	Duodenum	SmallInt	sample113_Duodenum
ERR10568550	ERP143068	PRJEB58031	SAMEA111508283	Sus scrofa	RNA-Seq	PAIRED	public	SAMEA111508283	Duodenum	Illumina NovaSeq 6000 paired end sequencing; PIG RNA-seq duodenum	sample113	Duodenum	SmallInt	sample113_Duodenum
ERR10568928	ERP143068	PRJEB58031	SAMEA111508283	Sus scrofa	RNA-Seq	PAIRED	public	SAMEA111508283	Duodenum	Illumina NovaSeq 6000 paired end sequencing; PIG RNA-seq duodenum	sample113	Duodenum	SmallInt	sample113_Duodenum
ERR10568926	ERP143068	PRJEB58031	SAMEA111508283	Sus scrofa	RNA-Seq	PAIRED	public	SAMEA111508283	Duodenum	Illumina NovaSeq 6000 paired end sequencing; PIG RNA-seq duodenum	sample113	Duodenum	SmallInt	sample113_Duodenum
ERR10569120	ERP143068	PRJEB58031	SAMEA111508287	Sus scrofa	RNA-Seq	PAIRED	public	SAMEA111508287	Duodenum	Illumina NovaSeq 6000 paired end sequencing; PIG RNA-seq duodenum	sample114	Duodenum	SmallInt	sample114_Duodenum
ERR10569160	ERP143068	PRJEB58031	SAMEA111508287	Sus scrofa	RNA-Seq	PAIRED	public	SAMEA111508287	Duodenum	Illumina NovaSeq 6000 paired end sequencing; PIG RNA-seq duodenum	sample114	Duodenum	SmallInt	sample114_Duodenum
ERR10569140	ERP143068	PRJEB58031	SAMEA111508287	Sus scrofa	RNA-Seq	PAIRED	public	SAMEA111508287	Duodenum	Illumina NovaSeq 6000 paired end sequencing; PIG RNA-seq duodenum	sample114	Duodenum	SmallInt	sample114_Duodenum
ERR10569080	ERP143068	PRJEB58031	SAMEA111508287	Sus scrofa	RNA-Seq	PAIRED	public	SAMEA111508287	Duodenum	Illumina NovaSeq 6000 paired end sequencing; PIG RNA-seq duodenum	sample114	Duodenum	SmallInt	sample114_Duodenum
ERR10569060	ERP143068	PRJEB58031	SAMEA111508287	Sus scrofa	RNA-Seq	PAIRED	public	SAMEA111508287	Duodenum	Illumina NovaSeq 6000 paired end sequencing; PIG RNA-seq duodenum	sample114	Duodenum	SmallInt	sample114_Duodenum
ERR10569100	ERP143068	PRJEB58031	SAMEA111508287	Sus scrofa	RNA-Seq	PAIRED	public	SAMEA111508287	Duodenum	Illumina NovaSeq 6000 paired end sequencing; PIG RNA-seq duodenum	sample114	Duodenum	SmallInt	sample114_Duodenum
ERR10569020	ERP143068	PRJEB58031	SAMEA111508287	Sus scrofa	RNA-Seq	PAIRED	public	SAMEA111508287	Duodenum	Illumina NovaSeq 6000 paired end sequencing; PIG RNA-seq duodenum	sample114	Duodenum	SmallInt	sample114_Duodenum
ERR10569040	ERP143068	PRJEB58031	SAMEA111508287	Sus scrofa	RNA-Seq	PAIRED	public	SAMEA111508287	Duodenum	Illumina NovaSeq 6000 paired end sequencing; PIG RNA-seq duodenum	sample114	Duodenum	SmallInt	sample114_Duodenum
ERR10568471	ERP143068	PRJEB58031	SAMEA111508291	Sus scrofa	RNA-Seq	PAIRED	public	SAMEA111508291	Duodenum	Illumina NovaSeq 6000 paired end sequencing; PIG RNA-seq duodenum	sample115	Duodenum	SmallInt	sample115_Duodenum
ERR10568427	ERP143068	PRJEB58031	SAMEA111508291	Sus scrofa	RNA-Seq	PAIRED	public	SAMEA111508291	Duodenum	Illumina NovaSeq 6000 paired end sequencing; PIG RNA-seq duodenum	sample115	Duodenum	SmallInt	sample115_Duodenum
ERR10568449	ERP143068	PRJEB58031	SAMEA111508291	Sus scrofa	RNA-Seq	PAIRED	public	SAMEA111508291	Duodenum	Illumina NovaSeq 6000 paired end sequencing; PIG RNA-seq duodenum	sample115	Duodenum	SmallInt	sample115_Duodenum
ERR10568493	ERP143068	PRJEB58031	SAMEA111508291	Sus scrofa	RNA-Seq	PAIRED	public	SAMEA111508291	Duodenum	Illumina NovaSeq 6000 paired end sequencing; PIG RNA-seq duodenum	sample115	Duodenum	SmallInt	sample115_Duodenum
ERR10568737	ERP143068	PRJEB58031	SAMEA111508291	Sus scrofa	RNA-Seq	PAIRED	public	SAMEA111508291	Duodenum	Illumina NovaSeq 6000 paired end sequencing; PIG RNA-seq duodenum	sample115	Duodenum	SmallInt	sample115_Duodenum
ERR10568613	ERP143068	PRJEB58031	SAMEA111508291	Sus scrofa	RNA-Seq	PAIRED	public	SAMEA111508291	Duodenum	Illumina NovaSeq 6000 paired end sequencing; PIG RNA-seq duodenum	sample115	Duodenum	SmallInt	sample115_Duodenum
ERR10568551	ERP143068	PRJEB58031	SAMEA111508291	Sus scrofa	RNA-Seq	PAIRED	public	SAMEA111508291	Duodenum	Illumina NovaSeq 6000 paired end sequencing; PIG RNA-seq duodenum	sample115	Duodenum	SmallInt	sample115_Duodenum
ERR10568675	ERP143068	PRJEB58031	SAMEA111508291	Sus scrofa	RNA-Seq	PAIRED	public	SAMEA111508291	Duodenum	Illumina NovaSeq 6000 paired end sequencing; PIG RNA-seq duodenum	sample115	Duodenum	SmallInt	sample115_Duodenum
ERR10569161	ERP143068	PRJEB58031	SAMEA111508295	Sus scrofa	RNA-Seq	PAIRED	public	SAMEA111508295	Duodenum	Illumina NovaSeq 6000 paired end sequencing; PIG RNA-seq duodenum	sample116	Duodenum	SmallInt	sample116_Duodenum
ERR10569141	ERP143068	PRJEB58031	SAMEA111508295	Sus scrofa	RNA-Seq	PAIRED	public	SAMEA111508295	Duodenum	Illumina NovaSeq 6000 paired end sequencing; PIG RNA-seq duodenum	sample116	Duodenum	SmallInt	sample116_Duodenum
ERR10569061	ERP143068	PRJEB58031	SAMEA111508295	Sus scrofa	RNA-Seq	PAIRED	public	SAMEA111508295	Duodenum	Illumina NovaSeq 6000 paired end sequencing; PIG RNA-seq duodenum	sample116	Duodenum	SmallInt	sample116_Duodenum
ERR10569041	ERP143068	PRJEB58031	SAMEA111508295	Sus scrofa	RNA-Seq	PAIRED	public	SAMEA111508295	Duodenum	Illumina NovaSeq 6000 paired end sequencing; PIG RNA-seq duodenum	sample116	Duodenum	SmallInt	sample116_Duodenum
ERR10569021	ERP143068	PRJEB58031	SAMEA111508295	Sus scrofa	RNA-Seq	PAIRED	public	SAMEA111508295	Duodenum	Illumina NovaSeq 6000 paired end sequencing; PIG RNA-seq duodenum	sample116	Duodenum	SmallInt	sample116_Duodenum
ERR10569101	ERP143068	PRJEB58031	SAMEA111508295	Sus scrofa	RNA-Seq	PAIRED	public	SAMEA111508295	Duodenum	Illumina NovaSeq 6000 paired end sequencing; PIG RNA-seq duodenum	sample116	Duodenum	SmallInt	sample116_Duodenum
ERR10569121	ERP143068	PRJEB58031	SAMEA111508295	Sus scrofa	RNA-Seq	PAIRED	public	SAMEA111508295	Duodenum	Illumina NovaSeq 6000 paired end sequencing; PIG RNA-seq duodenum	sample116	Duodenum	SmallInt	sample116_Duodenum
ERR10569081	ERP143068	PRJEB58031	SAMEA111508295	Sus scrofa	RNA-Seq	PAIRED	public	SAMEA111508295	Duodenum	Illumina NovaSeq 6000 paired end sequencing; PIG RNA-seq duodenum	sample116	Duodenum	SmallInt	sample116_Duodenum
ERR10568450	ERP143068	PRJEB58031	SAMEA111508299	Sus scrofa	RNA-Seq	PAIRED	public	SAMEA111508299	Duodenum	Illumina NovaSeq 6000 paired end sequencing; PIG RNA-seq duodenum	sample117	Duodenum	SmallInt	sample117_Duodenum
ERR10568676	ERP143068	PRJEB58031	SAMEA111508299	Sus scrofa	RNA-Seq	PAIRED	public	SAMEA111508299	Duodenum	Illumina NovaSeq 6000 paired end sequencing; PIG RNA-seq duodenum	sample117	Duodenum	SmallInt	sample117_Duodenum
ERR10568738	ERP143068	PRJEB58031	SAMEA111508299	Sus scrofa	RNA-Seq	PAIRED	public	SAMEA111508299	Duodenum	Illumina NovaSeq 6000 paired end sequencing; PIG RNA-seq duodenum	sample117	Duodenum	SmallInt	sample117_Duodenum
ERR10568552	ERP143068	PRJEB58031	SAMEA111508299	Sus scrofa	RNA-Seq	PAIRED	public	SAMEA111508299	Duodenum	Illumina NovaSeq 6000 paired end sequencing; PIG RNA-seq duodenum	sample117	Duodenum	SmallInt	sample117_Duodenum
ERR10568494	ERP143068	PRJEB58031	SAMEA111508299	Sus scrofa	RNA-Seq	PAIRED	public	SAMEA111508299	Duodenum	Illumina NovaSeq 6000 paired end sequencing; PIG RNA-seq duodenum	sample117	Duodenum	SmallInt	sample117_Duodenum
ERR10568472	ERP143068	PRJEB58031	SAMEA111508299	Sus scrofa	RNA-Seq	PAIRED	public	SAMEA111508299	Duodenum	Illumina NovaSeq 6000 paired end sequencing; PIG RNA-seq duodenum	sample117	Duodenum	SmallInt	sample117_Duodenum
ERR10568428	ERP143068	PRJEB58031	SAMEA111508299	Sus scrofa	RNA-Seq	PAIRED	public	SAMEA111508299	Duodenum	Illumina NovaSeq 6000 paired end sequencing; PIG RNA-seq duodenum	sample117	Duodenum	SmallInt	sample117_Duodenum
ERR10568614	ERP143068	PRJEB58031	SAMEA111508299	Sus scrofa	RNA-Seq	PAIRED	public	SAMEA111508299	Duodenum	Illumina NovaSeq 6000 paired end sequencing; PIG RNA-seq duodenum	sample117	Duodenum	SmallInt	sample117_Duodenum
ERR10569062	ERP143068	PRJEB58031	SAMEA111508303	Sus scrofa	RNA-Seq	PAIRED	public	SAMEA111508303	Duodenum	Illumina NovaSeq 6000 paired end sequencing; PIG RNA-seq duodenum	sample118	Duodenum	SmallInt	sample118_Duodenum
ERR10569082	ERP143068	PRJEB58031	SAMEA111508303	Sus scrofa	RNA-Seq	PAIRED	public	SAMEA111508303	Duodenum	Illumina NovaSeq 6000 paired end sequencing; PIG RNA-seq duodenum	sample118	Duodenum	SmallInt	sample118_Duodenum
ERR10569162	ERP143068	PRJEB58031	SAMEA111508303	Sus scrofa	RNA-Seq	PAIRED	public	SAMEA111508303	Duodenum	Illumina NovaSeq 6000 paired end sequencing; PIG RNA-seq duodenum	sample118	Duodenum	SmallInt	sample118_Duodenum
ERR10569142	ERP143068	PRJEB58031	SAMEA111508303	Sus scrofa	RNA-Seq	PAIRED	public	SAMEA111508303	Duodenum	Illumina NovaSeq 6000 paired end sequencing; PIG RNA-seq duodenum	sample118	Duodenum	SmallInt	sample118_Duodenum
ERR10569122	ERP143068	PRJEB58031	SAMEA111508303	Sus scrofa	RNA-Seq	PAIRED	public	SAMEA111508303	Duodenum	Illumina NovaSeq 6000 paired end sequencing; PIG RNA-seq duodenum	sample118	Duodenum	SmallInt	sample118_Duodenum
ERR10569102	ERP143068	PRJEB58031	SAMEA111508303	Sus scrofa	RNA-Seq	PAIRED	public	SAMEA111508303	Duodenum	Illumina NovaSeq 6000 paired end sequencing; PIG RNA-seq duodenum	sample118	Duodenum	SmallInt	sample118_Duodenum
ERR10569022	ERP143068	PRJEB58031	SAMEA111508303	Sus scrofa	RNA-Seq	PAIRED	public	SAMEA111508303	Duodenum	Illumina NovaSeq 6000 paired end sequencing; PIG RNA-seq duodenum	sample118	Duodenum	SmallInt	sample118_Duodenum
ERR10569042	ERP143068	PRJEB58031	SAMEA111508303	Sus scrofa	RNA-Seq	PAIRED	public	SAMEA111508303	Duodenum	Illumina NovaSeq 6000 paired end sequencing; PIG RNA-seq duodenum	sample118	Duodenum	SmallInt	sample118_Duodenum
ERR10568429	ERP143068	PRJEB58031	SAMEA111508307	Sus scrofa	RNA-Seq	PAIRED	public	SAMEA111508307	Duodenum	Illumina NovaSeq 6000 paired end sequencing; PIG RNA-seq duodenum	sample119	Duodenum	SmallInt	sample119_Duodenum
ERR10568473	ERP143068	PRJEB58031	SAMEA111508307	Sus scrofa	RNA-Seq	PAIRED	public	SAMEA111508307	Duodenum	Illumina NovaSeq 6000 paired end sequencing; PIG RNA-seq duodenum	sample119	Duodenum	SmallInt	sample119_Duodenum
ERR10568495	ERP143068	PRJEB58031	SAMEA111508307	Sus scrofa	RNA-Seq	PAIRED	public	SAMEA111508307	Duodenum	Illumina NovaSeq 6000 paired end sequencing; PIG RNA-seq duodenum	sample119	Duodenum	SmallInt	sample119_Duodenum
ERR10568451	ERP143068	PRJEB58031	SAMEA111508307	Sus scrofa	RNA-Seq	PAIRED	public	SAMEA111508307	Duodenum	Illumina NovaSeq 6000 paired end sequencing; PIG RNA-seq duodenum	sample119	Duodenum	SmallInt	sample119_Duodenum
ERR10568739	ERP143068	PRJEB58031	SAMEA111508307	Sus scrofa	RNA-Seq	PAIRED	public	SAMEA111508307	Duodenum	Illumina NovaSeq 6000 paired end sequencing; PIG RNA-seq duodenum	sample119	Duodenum	SmallInt	sample119_Duodenum
ERR10568677	ERP143068	PRJEB58031	SAMEA111508307	Sus scrofa	RNA-Seq	PAIRED	public	SAMEA111508307	Duodenum	Illumina NovaSeq 6000 paired end sequencing; PIG RNA-seq duodenum	sample119	Duodenum	SmallInt	sample119_Duodenum
ERR10568615	ERP143068	PRJEB58031	SAMEA111508307	Sus scrofa	RNA-Seq	PAIRED	public	SAMEA111508307	Duodenum	Illumina NovaSeq 6000 paired end sequencing; PIG RNA-seq duodenum	sample119	Duodenum	SmallInt	sample119_Duodenum
ERR10568553	ERP143068	PRJEB58031	SAMEA111508307	Sus scrofa	RNA-Seq	PAIRED	public	SAMEA111508307	Duodenum	Illumina NovaSeq 6000 paired end sequencing; PIG RNA-seq duodenum	sample119	Duodenum	SmallInt	sample119_Duodenum
ERR10568554	ERP143068	PRJEB58031	SAMEA111508311	Sus scrofa	RNA-Seq	PAIRED	public	SAMEA111508311	Duodenum	Illumina NovaSeq 6000 paired end sequencing; PIG RNA-seq duodenum	sample120	Duodenum	SmallInt	sample120_Duodenum
ERR10568740	ERP143068	PRJEB58031	SAMEA111508311	Sus scrofa	RNA-Seq	PAIRED	public	SAMEA111508311	Duodenum	Illumina NovaSeq 6000 paired end sequencing; PIG RNA-seq duodenum	sample120	Duodenum	SmallInt	sample120_Duodenum
ERR10568616	ERP143068	PRJEB58031	SAMEA111508311	Sus scrofa	RNA-Seq	PAIRED	public	SAMEA111508311	Duodenum	Illumina NovaSeq 6000 paired end sequencing; PIG RNA-seq duodenum	sample120	Duodenum	SmallInt	sample120_Duodenum
ERR10568678	ERP143068	PRJEB58031	SAMEA111508311	Sus scrofa	RNA-Seq	PAIRED	public	SAMEA111508311	Duodenum	Illumina NovaSeq 6000 paired end sequencing; PIG RNA-seq duodenum	sample120	Duodenum	SmallInt	sample120_Duodenum
ERR10568452	ERP143068	PRJEB58031	SAMEA111508311	Sus scrofa	RNA-Seq	PAIRED	public	SAMEA111508311	Duodenum	Illumina NovaSeq 6000 paired end sequencing; PIG RNA-seq duodenum	sample120	Duodenum	SmallInt	sample120_Duodenum
ERR10568496	ERP143068	PRJEB58031	SAMEA111508311	Sus scrofa	RNA-Seq	PAIRED	public	SAMEA111508311	Duodenum	Illumina NovaSeq 6000 paired end sequencing; PIG RNA-seq duodenum	sample120	Duodenum	SmallInt	sample120_Duodenum
ERR10568430	ERP143068	PRJEB58031	SAMEA111508311	Sus scrofa	RNA-Seq	PAIRED	public	SAMEA111508311	Duodenum	Illumina NovaSeq 6000 paired end sequencing; PIG RNA-seq duodenum	sample120	Duodenum	SmallInt	sample120_Duodenum
ERR10568474	ERP143068	PRJEB58031	SAMEA111508311	Sus scrofa	RNA-Seq	PAIRED	public	SAMEA111508311	Duodenum	Illumina NovaSeq 6000 paired end sequencing; PIG RNA-seq duodenum	sample120	Duodenum	SmallInt	sample120_Duodenum
ERR10568431	ERP143068	PRJEB58031	SAMEA111508315	Sus scrofa	RNA-Seq	PAIRED	public	SAMEA111508315	Duodenum	Illumina NovaSeq 6000 paired end sequencing; PIG RNA-seq duodenum	sample121	Duodenum	SmallInt	sample121_Duodenum
ERR10568497	ERP143068	PRJEB58031	SAMEA111508315	Sus scrofa	RNA-Seq	PAIRED	public	SAMEA111508315	Duodenum	Illumina NovaSeq 6000 paired end sequencing; PIG RNA-seq duodenum	sample121	Duodenum	SmallInt	sample121_Duodenum
ERR10568453	ERP143068	PRJEB58031	SAMEA111508315	Sus scrofa	RNA-Seq	PAIRED	public	SAMEA111508315	Duodenum	Illumina NovaSeq 6000 paired end sequencing; PIG RNA-seq duodenum	sample121	Duodenum	SmallInt	sample121_Duodenum
ERR10568475	ERP143068	PRJEB58031	SAMEA111508315	Sus scrofa	RNA-Seq	PAIRED	public	SAMEA111508315	Duodenum	Illumina NovaSeq 6000 paired end sequencing; PIG RNA-seq duodenum	sample121	Duodenum	SmallInt	sample121_Duodenum
ERR10568555	ERP143068	PRJEB58031	SAMEA111508315	Sus scrofa	RNA-Seq	PAIRED	public	SAMEA111508315	Duodenum	Illumina NovaSeq 6000 paired end sequencing; PIG RNA-seq duodenum	sample121	Duodenum	SmallInt	sample121_Duodenum
ERR10568741	ERP143068	PRJEB58031	SAMEA111508315	Sus scrofa	RNA-Seq	PAIRED	public	SAMEA111508315	Duodenum	Illumina NovaSeq 6000 paired end sequencing; PIG RNA-seq duodenum	sample121	Duodenum	SmallInt	sample121_Duodenum
ERR10568679	ERP143068	PRJEB58031	SAMEA111508315	Sus scrofa	RNA-Seq	PAIRED	public	SAMEA111508315	Duodenum	Illumina NovaSeq 6000 paired end sequencing; PIG RNA-seq duodenum	sample121	Duodenum	SmallInt	sample121_Duodenum
ERR10568617	ERP143068	PRJEB58031	SAMEA111508315	Sus scrofa	RNA-Seq	PAIRED	public	SAMEA111508315	Duodenum	Illumina NovaSeq 6000 paired end sequencing; PIG RNA-seq duodenum	sample121	Duodenum	SmallInt	sample121_Duodenum
ERR10568556	ERP143068	PRJEB58031	SAMEA111508319	Sus scrofa	RNA-Seq	PAIRED	public	SAMEA111508319	Duodenum	Illumina NovaSeq 6000 paired end sequencing; PIG RNA-seq duodenum	sample122	Duodenum	SmallInt	sample122_Duodenum
ERR10568680	ERP143068	PRJEB58031	SAMEA111508319	Sus scrofa	RNA-Seq	PAIRED	public	SAMEA111508319	Duodenum	Illumina NovaSeq 6000 paired end sequencing; PIG RNA-seq duodenum	sample122	Duodenum	SmallInt	sample122_Duodenum
ERR10568742	ERP143068	PRJEB58031	SAMEA111508319	Sus scrofa	RNA-Seq	PAIRED	public	SAMEA111508319	Duodenum	Illumina NovaSeq 6000 paired end sequencing; PIG RNA-seq duodenum	sample122	Duodenum	SmallInt	sample122_Duodenum
ERR10568618	ERP143068	PRJEB58031	SAMEA111508319	Sus scrofa	RNA-Seq	PAIRED	public	SAMEA111508319	Duodenum	Illumina NovaSeq 6000 paired end sequencing; PIG RNA-seq duodenum	sample122	Duodenum	SmallInt	sample122_Duodenum
ERR10568476	ERP143068	PRJEB58031	SAMEA111508319	Sus scrofa	RNA-Seq	PAIRED	public	SAMEA111508319	Duodenum	Illumina NovaSeq 6000 paired end sequencing; PIG RNA-seq duodenum	sample122	Duodenum	SmallInt	sample122_Duodenum
ERR10568498	ERP143068	PRJEB58031	SAMEA111508319	Sus scrofa	RNA-Seq	PAIRED	public	SAMEA111508319	Duodenum	Illumina NovaSeq 6000 paired end sequencing; PIG RNA-seq duodenum	sample122	Duodenum	SmallInt	sample122_Duodenum
ERR10568432	ERP143068	PRJEB58031	SAMEA111508319	Sus scrofa	RNA-Seq	PAIRED	public	SAMEA111508319	Duodenum	Illumina NovaSeq 6000 paired end sequencing; PIG RNA-seq duodenum	sample122	Duodenum	SmallInt	sample122_Duodenum
ERR10568454	ERP143068	PRJEB58031	SAMEA111508319	Sus scrofa	RNA-Seq	PAIRED	public	SAMEA111508319	Duodenum	Illumina NovaSeq 6000 paired end sequencing; PIG RNA-seq duodenum	sample122	Duodenum	SmallInt	sample122_Duodenum
ERR10568999	ERP143068	PRJEB58031	SAMEA111508323	Sus scrofa	RNA-Seq	PAIRED	public	SAMEA111508323	Duodenum	Illumina NovaSeq 6000 paired end sequencing; PIG RNA-seq duodenum	sample123	Duodenum	SmallInt	sample123_Duodenum
ERR10568945	ERP143068	PRJEB58031	SAMEA111508323	Sus scrofa	RNA-Seq	PAIRED	public	SAMEA111508323	Duodenum	Illumina NovaSeq 6000 paired end sequencing; PIG RNA-seq duodenum	sample123	Duodenum	SmallInt	sample123_Duodenum
ERR10568981	ERP143068	PRJEB58031	SAMEA111508323	Sus scrofa	RNA-Seq	PAIRED	public	SAMEA111508323	Duodenum	Illumina NovaSeq 6000 paired end sequencing; PIG RNA-seq duodenum	sample123	Duodenum	SmallInt	sample123_Duodenum
ERR10569177	ERP143068	PRJEB58031	SAMEA111508323	Sus scrofa	RNA-Seq	PAIRED	public	SAMEA111508323	Duodenum	Illumina NovaSeq 6000 paired end sequencing; PIG RNA-seq duodenum	sample123	Duodenum	SmallInt	sample123_Duodenum
ERR10569195	ERP143068	PRJEB58031	SAMEA111508323	Sus scrofa	RNA-Seq	PAIRED	public	SAMEA111508323	Duodenum	Illumina NovaSeq 6000 paired end sequencing; PIG RNA-seq duodenum	sample123	Duodenum	SmallInt	sample123_Duodenum
ERR10568963	ERP143068	PRJEB58031	SAMEA111508323	Sus scrofa	RNA-Seq	PAIRED	public	SAMEA111508323	Duodenum	Illumina NovaSeq 6000 paired end sequencing; PIG RNA-seq duodenum	sample123	Duodenum	SmallInt	sample123_Duodenum
ERR10569231	ERP143068	PRJEB58031	SAMEA111508323	Sus scrofa	RNA-Seq	PAIRED	public	SAMEA111508323	Duodenum	Illumina NovaSeq 6000 paired end sequencing; PIG RNA-seq duodenum	sample123	Duodenum	SmallInt	sample123_Duodenum
ERR10569213	ERP143068	PRJEB58031	SAMEA111508323	Sus scrofa	RNA-Seq	PAIRED	public	SAMEA111508323	Duodenum	Illumina NovaSeq 6000 paired end sequencing; PIG RNA-seq duodenum	sample123	Duodenum	SmallInt	sample123_Duodenum
ERR10568681	ERP143068	PRJEB58031	SAMEA111508327	Sus scrofa	RNA-Seq	PAIRED	public	SAMEA111508327	Duodenum	Illumina NovaSeq 6000 paired end sequencing; PIG RNA-seq duodenum	sample124	Duodenum	SmallInt	sample124_Duodenum
ERR10568477	ERP143068	PRJEB58031	SAMEA111508327	Sus scrofa	RNA-Seq	PAIRED	public	SAMEA111508327	Duodenum	Illumina NovaSeq 6000 paired end sequencing; PIG RNA-seq duodenum	sample124	Duodenum	SmallInt	sample124_Duodenum
ERR10568499	ERP143068	PRJEB58031	SAMEA111508327	Sus scrofa	RNA-Seq	PAIRED	public	SAMEA111508327	Duodenum	Illumina NovaSeq 6000 paired end sequencing; PIG RNA-seq duodenum	sample124	Duodenum	SmallInt	sample124_Duodenum
ERR10568455	ERP143068	PRJEB58031	SAMEA111508327	Sus scrofa	RNA-Seq	PAIRED	public	SAMEA111508327	Duodenum	Illumina NovaSeq 6000 paired end sequencing; PIG RNA-seq duodenum	sample124	Duodenum	SmallInt	sample124_Duodenum
ERR10568433	ERP143068	PRJEB58031	SAMEA111508327	Sus scrofa	RNA-Seq	PAIRED	public	SAMEA111508327	Duodenum	Illumina NovaSeq 6000 paired end sequencing; PIG RNA-seq duodenum	sample124	Duodenum	SmallInt	sample124_Duodenum
ERR10568619	ERP143068	PRJEB58031	SAMEA111508327	Sus scrofa	RNA-Seq	PAIRED	public	SAMEA111508327	Duodenum	Illumina NovaSeq 6000 paired end sequencing; PIG RNA-seq duodenum	sample124	Duodenum	SmallInt	sample124_Duodenum
ERR10568743	ERP143068	PRJEB58031	SAMEA111508327	Sus scrofa	RNA-Seq	PAIRED	public	SAMEA111508327	Duodenum	Illumina NovaSeq 6000 paired end sequencing; PIG RNA-seq duodenum	sample124	Duodenum	SmallInt	sample124_Duodenum
ERR10568557	ERP143068	PRJEB58031	SAMEA111508327	Sus scrofa	RNA-Seq	PAIRED	public	SAMEA111508327	Duodenum	Illumina NovaSeq 6000 paired end sequencing; PIG RNA-seq duodenum	sample124	Duodenum	SmallInt	sample124_Duodenum
ERR10569143	ERP143068	PRJEB58031	SAMEA111508331	Sus scrofa	RNA-Seq	PAIRED	public	SAMEA111508331	Duodenum	Illumina NovaSeq 6000 paired end sequencing; PIG RNA-seq duodenum	sample125	Duodenum	SmallInt	sample125_Duodenum
ERR10569043	ERP143068	PRJEB58031	SAMEA111508331	Sus scrofa	RNA-Seq	PAIRED	public	SAMEA111508331	Duodenum	Illumina NovaSeq 6000 paired end sequencing; PIG RNA-seq duodenum	sample125	Duodenum	SmallInt	sample125_Duodenum
ERR10569123	ERP143068	PRJEB58031	SAMEA111508331	Sus scrofa	RNA-Seq	PAIRED	public	SAMEA111508331	Duodenum	Illumina NovaSeq 6000 paired end sequencing; PIG RNA-seq duodenum	sample125	Duodenum	SmallInt	sample125_Duodenum
ERR10569023	ERP143068	PRJEB58031	SAMEA111508331	Sus scrofa	RNA-Seq	PAIRED	public	SAMEA111508331	Duodenum	Illumina NovaSeq 6000 paired end sequencing; PIG RNA-seq duodenum	sample125	Duodenum	SmallInt	sample125_Duodenum
ERR10569163	ERP143068	PRJEB58031	SAMEA111508331	Sus scrofa	RNA-Seq	PAIRED	public	SAMEA111508331	Duodenum	Illumina NovaSeq 6000 paired end sequencing; PIG RNA-seq duodenum	sample125	Duodenum	SmallInt	sample125_Duodenum
ERR10569083	ERP143068	PRJEB58031	SAMEA111508331	Sus scrofa	RNA-Seq	PAIRED	public	SAMEA111508331	Duodenum	Illumina NovaSeq 6000 paired end sequencing; PIG RNA-seq duodenum	sample125	Duodenum	SmallInt	sample125_Duodenum
ERR10569063	ERP143068	PRJEB58031	SAMEA111508331	Sus scrofa	RNA-Seq	PAIRED	public	SAMEA111508331	Duodenum	Illumina NovaSeq 6000 paired end sequencing; PIG RNA-seq duodenum	sample125	Duodenum	SmallInt	sample125_Duodenum
ERR10569103	ERP143068	PRJEB58031	SAMEA111508331	Sus scrofa	RNA-Seq	PAIRED	public	SAMEA111508331	Duodenum	Illumina NovaSeq 6000 paired end sequencing; PIG RNA-seq duodenum	sample125	Duodenum	SmallInt	sample125_Duodenum
ERR10568964	ERP143068	PRJEB58031	SAMEA111508335	Sus scrofa	RNA-Seq	PAIRED	public	SAMEA111508335	Duodenum	Illumina NovaSeq 6000 paired end sequencing; PIG RNA-seq duodenum	sample126	Duodenum	SmallInt	sample126_Duodenum
ERR10569214	ERP143068	PRJEB58031	SAMEA111508335	Sus scrofa	RNA-Seq	PAIRED	public	SAMEA111508335	Duodenum	Illumina NovaSeq 6000 paired end sequencing; PIG RNA-seq duodenum	sample126	Duodenum	SmallInt	sample126_Duodenum
ERR10569000	ERP143068	PRJEB58031	SAMEA111508335	Sus scrofa	RNA-Seq	PAIRED	public	SAMEA111508335	Duodenum	Illumina NovaSeq 6000 paired end sequencing; PIG RNA-seq duodenum	sample126	Duodenum	SmallInt	sample126_Duodenum
ERR10568982	ERP143068	PRJEB58031	SAMEA111508335	Sus scrofa	RNA-Seq	PAIRED	public	SAMEA111508335	Duodenum	Illumina NovaSeq 6000 paired end sequencing; PIG RNA-seq duodenum	sample126	Duodenum	SmallInt	sample126_Duodenum
ERR10568946	ERP143068	PRJEB58031	SAMEA111508335	Sus scrofa	RNA-Seq	PAIRED	public	SAMEA111508335	Duodenum	Illumina NovaSeq 6000 paired end sequencing; PIG RNA-seq duodenum	sample126	Duodenum	SmallInt	sample126_Duodenum
ERR10569178	ERP143068	PRJEB58031	SAMEA111508335	Sus scrofa	RNA-Seq	PAIRED	public	SAMEA111508335	Duodenum	Illumina NovaSeq 6000 paired end sequencing; PIG RNA-seq duodenum	sample126	Duodenum	SmallInt	sample126_Duodenum
ERR10569232	ERP143068	PRJEB58031	SAMEA111508335	Sus scrofa	RNA-Seq	PAIRED	public	SAMEA111508335	Duodenum	Illumina NovaSeq 6000 paired end sequencing; PIG RNA-seq duodenum	sample126	Duodenum	SmallInt	sample126_Duodenum
ERR10569196	ERP143068	PRJEB58031	SAMEA111508335	Sus scrofa	RNA-Seq	PAIRED	public	SAMEA111508335	Duodenum	Illumina NovaSeq 6000 paired end sequencing; PIG RNA-seq duodenum	sample126	Duodenum	SmallInt	sample126_Duodenum
ERR10569024	ERP143068	PRJEB58031	SAMEA111508339	Sus scrofa	RNA-Seq	PAIRED	public	SAMEA111508339	Duodenum	Illumina NovaSeq 6000 paired end sequencing; PIG RNA-seq duodenum	sample127	Duodenum	SmallInt	sample127_Duodenum
ERR10569124	ERP143068	PRJEB58031	SAMEA111508339	Sus scrofa	RNA-Seq	PAIRED	public	SAMEA111508339	Duodenum	Illumina NovaSeq 6000 paired end sequencing; PIG RNA-seq duodenum	sample127	Duodenum	SmallInt	sample127_Duodenum
ERR10569104	ERP143068	PRJEB58031	SAMEA111508339	Sus scrofa	RNA-Seq	PAIRED	public	SAMEA111508339	Duodenum	Illumina NovaSeq 6000 paired end sequencing; PIG RNA-seq duodenum	sample127	Duodenum	SmallInt	sample127_Duodenum
ERR10569064	ERP143068	PRJEB58031	SAMEA111508339	Sus scrofa	RNA-Seq	PAIRED	public	SAMEA111508339	Duodenum	Illumina NovaSeq 6000 paired end sequencing; PIG RNA-seq duodenum	sample127	Duodenum	SmallInt	sample127_Duodenum
ERR10569044	ERP143068	PRJEB58031	SAMEA111508339	Sus scrofa	RNA-Seq	PAIRED	public	SAMEA111508339	Duodenum	Illumina NovaSeq 6000 paired end sequencing; PIG RNA-seq duodenum	sample127	Duodenum	SmallInt	sample127_Duodenum
ERR10569084	ERP143068	PRJEB58031	SAMEA111508339	Sus scrofa	RNA-Seq	PAIRED	public	SAMEA111508339	Duodenum	Illumina NovaSeq 6000 paired end sequencing; PIG RNA-seq duodenum	sample127	Duodenum	SmallInt	sample127_Duodenum
ERR10569164	ERP143068	PRJEB58031	SAMEA111508339	Sus scrofa	RNA-Seq	PAIRED	public	SAMEA111508339	Duodenum	Illumina NovaSeq 6000 paired end sequencing; PIG RNA-seq duodenum	sample127	Duodenum	SmallInt	sample127_Duodenum
ERR10569144	ERP143068	PRJEB58031	SAMEA111508339	Sus scrofa	RNA-Seq	PAIRED	public	SAMEA111508339	Duodenum	Illumina NovaSeq 6000 paired end sequencing; PIG RNA-seq duodenum	sample127	Duodenum	SmallInt	sample127_Duodenum
ERR10568744	ERP143068	PRJEB58031	SAMEA111508343	Sus scrofa	RNA-Seq	PAIRED	public	SAMEA111508343	Duodenum	Illumina NovaSeq 6000 paired end sequencing; PIG RNA-seq duodenum	sample128	Duodenum	SmallInt	sample128_Duodenum
ERR10568558	ERP143068	PRJEB58031	SAMEA111508343	Sus scrofa	RNA-Seq	PAIRED	public	SAMEA111508343	Duodenum	Illumina NovaSeq 6000 paired end sequencing; PIG RNA-seq duodenum	sample128	Duodenum	SmallInt	sample128_Duodenum
ERR10568500	ERP143068	PRJEB58031	SAMEA111508343	Sus scrofa	RNA-Seq	PAIRED	public	SAMEA111508343	Duodenum	Illumina NovaSeq 6000 paired end sequencing; PIG RNA-seq duodenum	sample128	Duodenum	SmallInt	sample128_Duodenum
ERR10568434	ERP143068	PRJEB58031	SAMEA111508343	Sus scrofa	RNA-Seq	PAIRED	public	SAMEA111508343	Duodenum	Illumina NovaSeq 6000 paired end sequencing; PIG RNA-seq duodenum	sample128	Duodenum	SmallInt	sample128_Duodenum
ERR10568620	ERP143068	PRJEB58031	SAMEA111508343	Sus scrofa	RNA-Seq	PAIRED	public	SAMEA111508343	Duodenum	Illumina NovaSeq 6000 paired end sequencing; PIG RNA-seq duodenum	sample128	Duodenum	SmallInt	sample128_Duodenum
ERR10568682	ERP143068	PRJEB58031	SAMEA111508343	Sus scrofa	RNA-Seq	PAIRED	public	SAMEA111508343	Duodenum	Illumina NovaSeq 6000 paired end sequencing; PIG RNA-seq duodenum	sample128	Duodenum	SmallInt	sample128_Duodenum
ERR10568456	ERP143068	PRJEB58031	SAMEA111508343	Sus scrofa	RNA-Seq	PAIRED	public	SAMEA111508343	Duodenum	Illumina NovaSeq 6000 paired end sequencing; PIG RNA-seq duodenum	sample128	Duodenum	SmallInt	sample128_Duodenum
ERR10568478	ERP143068	PRJEB58031	SAMEA111508343	Sus scrofa	RNA-Seq	PAIRED	public	SAMEA111508343	Duodenum	Illumina NovaSeq 6000 paired end sequencing; PIG RNA-seq duodenum	sample128	Duodenum	SmallInt	sample128_Duodenum
ERR10569179	ERP143068	PRJEB58031	SAMEA111508347	Sus scrofa	RNA-Seq	PAIRED	public	SAMEA111508347	Duodenum	Illumina NovaSeq 6000 paired end sequencing; PIG RNA-seq duodenum	sample129	Duodenum	SmallInt	sample129_Duodenum
ERR10569001	ERP143068	PRJEB58031	SAMEA111508347	Sus scrofa	RNA-Seq	PAIRED	public	SAMEA111508347	Duodenum	Illumina NovaSeq 6000 paired end sequencing; PIG RNA-seq duodenum	sample129	Duodenum	SmallInt	sample129_Duodenum
ERR10569197	ERP143068	PRJEB58031	SAMEA111508347	Sus scrofa	RNA-Seq	PAIRED	public	SAMEA111508347	Duodenum	Illumina NovaSeq 6000 paired end sequencing; PIG RNA-seq duodenum	sample129	Duodenum	SmallInt	sample129_Duodenum
ERR10568965	ERP143068	PRJEB58031	SAMEA111508347	Sus scrofa	RNA-Seq	PAIRED	public	SAMEA111508347	Duodenum	Illumina NovaSeq 6000 paired end sequencing; PIG RNA-seq duodenum	sample129	Duodenum	SmallInt	sample129_Duodenum
ERR10568983	ERP143068	PRJEB58031	SAMEA111508347	Sus scrofa	RNA-Seq	PAIRED	public	SAMEA111508347	Duodenum	Illumina NovaSeq 6000 paired end sequencing; PIG RNA-seq duodenum	sample129	Duodenum	SmallInt	sample129_Duodenum
ERR10568947	ERP143068	PRJEB58031	SAMEA111508347	Sus scrofa	RNA-Seq	PAIRED	public	SAMEA111508347	Duodenum	Illumina NovaSeq 6000 paired end sequencing; PIG RNA-seq duodenum	sample129	Duodenum	SmallInt	sample129_Duodenum
ERR10569215	ERP143068	PRJEB58031	SAMEA111508347	Sus scrofa	RNA-Seq	PAIRED	public	SAMEA111508347	Duodenum	Illumina NovaSeq 6000 paired end sequencing; PIG RNA-seq duodenum	sample129	Duodenum	SmallInt	sample129_Duodenum
ERR10569233	ERP143068	PRJEB58031	SAMEA111508347	Sus scrofa	RNA-Seq	PAIRED	public	SAMEA111508347	Duodenum	Illumina NovaSeq 6000 paired end sequencing; PIG RNA-seq duodenum	sample129	Duodenum	SmallInt	sample129_Duodenum
ERR10569045	ERP143068	PRJEB58031	SAMEA111508351	Sus scrofa	RNA-Seq	PAIRED	public	SAMEA111508351	Duodenum	Illumina NovaSeq 6000 paired end sequencing; PIG RNA-seq duodenum	sample130	Duodenum	SmallInt	sample130_Duodenum
ERR10569025	ERP143068	PRJEB58031	SAMEA111508351	Sus scrofa	RNA-Seq	PAIRED	public	SAMEA111508351	Duodenum	Illumina NovaSeq 6000 paired end sequencing; PIG RNA-seq duodenum	sample130	Duodenum	SmallInt	sample130_Duodenum
ERR10569145	ERP143068	PRJEB58031	SAMEA111508351	Sus scrofa	RNA-Seq	PAIRED	public	SAMEA111508351	Duodenum	Illumina NovaSeq 6000 paired end sequencing; PIG RNA-seq duodenum	sample130	Duodenum	SmallInt	sample130_Duodenum
ERR10569105	ERP143068	PRJEB58031	SAMEA111508351	Sus scrofa	RNA-Seq	PAIRED	public	SAMEA111508351	Duodenum	Illumina NovaSeq 6000 paired end sequencing; PIG RNA-seq duodenum	sample130	Duodenum	SmallInt	sample130_Duodenum
ERR10569125	ERP143068	PRJEB58031	SAMEA111508351	Sus scrofa	RNA-Seq	PAIRED	public	SAMEA111508351	Duodenum	Illumina NovaSeq 6000 paired end sequencing; PIG RNA-seq duodenum	sample130	Duodenum	SmallInt	sample130_Duodenum
ERR10569065	ERP143068	PRJEB58031	SAMEA111508351	Sus scrofa	RNA-Seq	PAIRED	public	SAMEA111508351	Duodenum	Illumina NovaSeq 6000 paired end sequencing; PIG RNA-seq duodenum	sample130	Duodenum	SmallInt	sample130_Duodenum
ERR10569085	ERP143068	PRJEB58031	SAMEA111508351	Sus scrofa	RNA-Seq	PAIRED	public	SAMEA111508351	Duodenum	Illumina NovaSeq 6000 paired end sequencing; PIG RNA-seq duodenum	sample130	Duodenum	SmallInt	sample130_Duodenum
ERR10569165	ERP143068	PRJEB58031	SAMEA111508351	Sus scrofa	RNA-Seq	PAIRED	public	SAMEA111508351	Duodenum	Illumina NovaSeq 6000 paired end sequencing; PIG RNA-seq duodenum	sample130	Duodenum	SmallInt	sample130_Duodenum
ERR10568457	ERP143068	PRJEB58031	SAMEA111508355	Sus scrofa	RNA-Seq	PAIRED	public	SAMEA111508355	Duodenum	Illumina NovaSeq 6000 paired end sequencing; PIG RNA-seq duodenum	sample131	Duodenum	SmallInt	sample131_Duodenum
ERR10568479	ERP143068	PRJEB58031	SAMEA111508355	Sus scrofa	RNA-Seq	PAIRED	public	SAMEA111508355	Duodenum	Illumina NovaSeq 6000 paired end sequencing; PIG RNA-seq duodenum	sample131	Duodenum	SmallInt	sample131_Duodenum
ERR10568501	ERP143068	PRJEB58031	SAMEA111508355	Sus scrofa	RNA-Seq	PAIRED	public	SAMEA111508355	Duodenum	Illumina NovaSeq 6000 paired end sequencing; PIG RNA-seq duodenum	sample131	Duodenum	SmallInt	sample131_Duodenum
ERR10568435	ERP143068	PRJEB58031	SAMEA111508355	Sus scrofa	RNA-Seq	PAIRED	public	SAMEA111508355	Duodenum	Illumina NovaSeq 6000 paired end sequencing; PIG RNA-seq duodenum	sample131	Duodenum	SmallInt	sample131_Duodenum
ERR10568745	ERP143068	PRJEB58031	SAMEA111508355	Sus scrofa	RNA-Seq	PAIRED	public	SAMEA111508355	Duodenum	Illumina NovaSeq 6000 paired end sequencing; PIG RNA-seq duodenum	sample131	Duodenum	SmallInt	sample131_Duodenum
ERR10568559	ERP143068	PRJEB58031	SAMEA111508355	Sus scrofa	RNA-Seq	PAIRED	public	SAMEA111508355	Duodenum	Illumina NovaSeq 6000 paired end sequencing; PIG RNA-seq duodenum	sample131	Duodenum	SmallInt	sample131_Duodenum
ERR10568621	ERP143068	PRJEB58031	SAMEA111508355	Sus scrofa	RNA-Seq	PAIRED	public	SAMEA111508355	Duodenum	Illumina NovaSeq 6000 paired end sequencing; PIG RNA-seq duodenum	sample131	Duodenum	SmallInt	sample131_Duodenum
ERR10568683	ERP143068	PRJEB58031	SAMEA111508355	Sus scrofa	RNA-Seq	PAIRED	public	SAMEA111508355	Duodenum	Illumina NovaSeq 6000 paired end sequencing; PIG RNA-seq duodenum	sample131	Duodenum	SmallInt	sample131_Duodenum
ERR10568684	ERP143068	PRJEB58031	SAMEA111508359	Sus scrofa	RNA-Seq	PAIRED	public	SAMEA111508359	Duodenum	Illumina NovaSeq 6000 paired end sequencing; PIG RNA-seq duodenum	sample132	Duodenum	SmallInt	sample132_Duodenum
ERR10568746	ERP143068	PRJEB58031	SAMEA111508359	Sus scrofa	RNA-Seq	PAIRED	public	SAMEA111508359	Duodenum	Illumina NovaSeq 6000 paired end sequencing; PIG RNA-seq duodenum	sample132	Duodenum	SmallInt	sample132_Duodenum
ERR10568622	ERP143068	PRJEB58031	SAMEA111508359	Sus scrofa	RNA-Seq	PAIRED	public	SAMEA111508359	Duodenum	Illumina NovaSeq 6000 paired end sequencing; PIG RNA-seq duodenum	sample132	Duodenum	SmallInt	sample132_Duodenum
ERR10568560	ERP143068	PRJEB58031	SAMEA111508359	Sus scrofa	RNA-Seq	PAIRED	public	SAMEA111508359	Duodenum	Illumina NovaSeq 6000 paired end sequencing; PIG RNA-seq duodenum	sample132	Duodenum	SmallInt	sample132_Duodenum
ERR10568436	ERP143068	PRJEB58031	SAMEA111508359	Sus scrofa	RNA-Seq	PAIRED	public	SAMEA111508359	Duodenum	Illumina NovaSeq 6000 paired end sequencing; PIG RNA-seq duodenum	sample132	Duodenum	SmallInt	sample132_Duodenum
ERR10568502	ERP143068	PRJEB58031	SAMEA111508359	Sus scrofa	RNA-Seq	PAIRED	public	SAMEA111508359	Duodenum	Illumina NovaSeq 6000 paired end sequencing; PIG RNA-seq duodenum	sample132	Duodenum	SmallInt	sample132_Duodenum
ERR10568480	ERP143068	PRJEB58031	SAMEA111508359	Sus scrofa	RNA-Seq	PAIRED	public	SAMEA111508359	Duodenum	Illumina NovaSeq 6000 paired end sequencing; PIG RNA-seq duodenum	sample132	Duodenum	SmallInt	sample132_Duodenum
ERR10568458	ERP143068	PRJEB58031	SAMEA111508359	Sus scrofa	RNA-Seq	PAIRED	public	SAMEA111508359	Duodenum	Illumina NovaSeq 6000 paired end sequencing; PIG RNA-seq duodenum	sample132	Duodenum	SmallInt	sample132_Duodenum
ERR10568459	ERP143068	PRJEB58031	SAMEA111508363	Sus scrofa	RNA-Seq	PAIRED	public	SAMEA111508363	Duodenum	Illumina NovaSeq 6000 paired end sequencing; PIG RNA-seq duodenum	sample133	Duodenum	SmallInt	sample133_Duodenum
ERR10568437	ERP143068	PRJEB58031	SAMEA111508363	Sus scrofa	RNA-Seq	PAIRED	public	SAMEA111508363	Duodenum	Illumina NovaSeq 6000 paired end sequencing; PIG RNA-seq duodenum	sample133	Duodenum	SmallInt	sample133_Duodenum
ERR10568481	ERP143068	PRJEB58031	SAMEA111508363	Sus scrofa	RNA-Seq	PAIRED	public	SAMEA111508363	Duodenum	Illumina NovaSeq 6000 paired end sequencing; PIG RNA-seq duodenum	sample133	Duodenum	SmallInt	sample133_Duodenum
ERR10568503	ERP143068	PRJEB58031	SAMEA111508363	Sus scrofa	RNA-Seq	PAIRED	public	SAMEA111508363	Duodenum	Illumina NovaSeq 6000 paired end sequencing; PIG RNA-seq duodenum	sample133	Duodenum	SmallInt	sample133_Duodenum
ERR10568747	ERP143068	PRJEB58031	SAMEA111508363	Sus scrofa	RNA-Seq	PAIRED	public	SAMEA111508363	Duodenum	Illumina NovaSeq 6000 paired end sequencing; PIG RNA-seq duodenum	sample133	Duodenum	SmallInt	sample133_Duodenum
ERR10568561	ERP143068	PRJEB58031	SAMEA111508363	Sus scrofa	RNA-Seq	PAIRED	public	SAMEA111508363	Duodenum	Illumina NovaSeq 6000 paired end sequencing; PIG RNA-seq duodenum	sample133	Duodenum	SmallInt	sample133_Duodenum
ERR10568623	ERP143068	PRJEB58031	SAMEA111508363	Sus scrofa	RNA-Seq	PAIRED	public	SAMEA111508363	Duodenum	Illumina NovaSeq 6000 paired end sequencing; PIG RNA-seq duodenum	sample133	Duodenum	SmallInt	sample133_Duodenum
ERR10568685	ERP143068	PRJEB58031	SAMEA111508363	Sus scrofa	RNA-Seq	PAIRED	public	SAMEA111508363	Duodenum	Illumina NovaSeq 6000 paired end sequencing; PIG RNA-seq duodenum	sample133	Duodenum	SmallInt	sample133_Duodenum
ERR10569198	ERP143068	PRJEB58031	SAMEA111508367	Sus scrofa	RNA-Seq	PAIRED	public	SAMEA111508367	Duodenum	Illumina NovaSeq 6000 paired end sequencing; PIG RNA-seq duodenum	sample134	Duodenum	SmallInt	sample134_Duodenum
ERR10569002	ERP143068	PRJEB58031	SAMEA111508367	Sus scrofa	RNA-Seq	PAIRED	public	SAMEA111508367	Duodenum	Illumina NovaSeq 6000 paired end sequencing; PIG RNA-seq duodenum	sample134	Duodenum	SmallInt	sample134_Duodenum
ERR10569216	ERP143068	PRJEB58031	SAMEA111508367	Sus scrofa	RNA-Seq	PAIRED	public	SAMEA111508367	Duodenum	Illumina NovaSeq 6000 paired end sequencing; PIG RNA-seq duodenum	sample134	Duodenum	SmallInt	sample134_Duodenum
ERR10569180	ERP143068	PRJEB58031	SAMEA111508367	Sus scrofa	RNA-Seq	PAIRED	public	SAMEA111508367	Duodenum	Illumina NovaSeq 6000 paired end sequencing; PIG RNA-seq duodenum	sample134	Duodenum	SmallInt	sample134_Duodenum
ERR10569234	ERP143068	PRJEB58031	SAMEA111508367	Sus scrofa	RNA-Seq	PAIRED	public	SAMEA111508367	Duodenum	Illumina NovaSeq 6000 paired end sequencing; PIG RNA-seq duodenum	sample134	Duodenum	SmallInt	sample134_Duodenum
ERR10568948	ERP143068	PRJEB58031	SAMEA111508367	Sus scrofa	RNA-Seq	PAIRED	public	SAMEA111508367	Duodenum	Illumina NovaSeq 6000 paired end sequencing; PIG RNA-seq duodenum	sample134	Duodenum	SmallInt	sample134_Duodenum
ERR10568984	ERP143068	PRJEB58031	SAMEA111508367	Sus scrofa	RNA-Seq	PAIRED	public	SAMEA111508367	Duodenum	Illumina NovaSeq 6000 paired end sequencing; PIG RNA-seq duodenum	sample134	Duodenum	SmallInt	sample134_Duodenum
ERR10568966	ERP143068	PRJEB58031	SAMEA111508367	Sus scrofa	RNA-Seq	PAIRED	public	SAMEA111508367	Duodenum	Illumina NovaSeq 6000 paired end sequencing; PIG RNA-seq duodenum	sample134	Duodenum	SmallInt	sample134_Duodenum
ERR10568624	ERP143068	PRJEB58031	SAMEA111508371	Sus scrofa	RNA-Seq	PAIRED	public	SAMEA111508371	Duodenum	Illumina NovaSeq 6000 paired end sequencing; PIG RNA-seq duodenum	sample135	Duodenum	SmallInt	sample135_Duodenum
ERR10568686	ERP143068	PRJEB58031	SAMEA111508371	Sus scrofa	RNA-Seq	PAIRED	public	SAMEA111508371	Duodenum	Illumina NovaSeq 6000 paired end sequencing; PIG RNA-seq duodenum	sample135	Duodenum	SmallInt	sample135_Duodenum
ERR10568562	ERP143068	PRJEB58031	SAMEA111508371	Sus scrofa	RNA-Seq	PAIRED	public	SAMEA111508371	Duodenum	Illumina NovaSeq 6000 paired end sequencing; PIG RNA-seq duodenum	sample135	Duodenum	SmallInt	sample135_Duodenum
ERR10568748	ERP143068	PRJEB58031	SAMEA111508371	Sus scrofa	RNA-Seq	PAIRED	public	SAMEA111508371	Duodenum	Illumina NovaSeq 6000 paired end sequencing; PIG RNA-seq duodenum	sample135	Duodenum	SmallInt	sample135_Duodenum
ERR10568504	ERP143068	PRJEB58031	SAMEA111508371	Sus scrofa	RNA-Seq	PAIRED	public	SAMEA111508371	Duodenum	Illumina NovaSeq 6000 paired end sequencing; PIG RNA-seq duodenum	sample135	Duodenum	SmallInt	sample135_Duodenum
ERR10568482	ERP143068	PRJEB58031	SAMEA111508371	Sus scrofa	RNA-Seq	PAIRED	public	SAMEA111508371	Duodenum	Illumina NovaSeq 6000 paired end sequencing; PIG RNA-seq duodenum	sample135	Duodenum	SmallInt	sample135_Duodenum
ERR10568460	ERP143068	PRJEB58031	SAMEA111508371	Sus scrofa	RNA-Seq	PAIRED	public	SAMEA111508371	Duodenum	Illumina NovaSeq 6000 paired end sequencing; PIG RNA-seq duodenum	sample135	Duodenum	SmallInt	sample135_Duodenum
ERR10568438	ERP143068	PRJEB58031	SAMEA111508371	Sus scrofa	RNA-Seq	PAIRED	public	SAMEA111508371	Duodenum	Illumina NovaSeq 6000 paired end sequencing; PIG RNA-seq duodenum	sample135	Duodenum	SmallInt	sample135_Duodenum
ERR10568483	ERP143068	PRJEB58031	SAMEA111508375	Sus scrofa	RNA-Seq	PAIRED	public	SAMEA111508375	Duodenum	Illumina NovaSeq 6000 paired end sequencing; PIG RNA-seq duodenum	sample136	Duodenum	SmallInt	sample136_Duodenum
ERR10568749	ERP143068	PRJEB58031	SAMEA111508375	Sus scrofa	RNA-Seq	PAIRED	public	SAMEA111508375	Duodenum	Illumina NovaSeq 6000 paired end sequencing; PIG RNA-seq duodenum	sample136	Duodenum	SmallInt	sample136_Duodenum
ERR10568563	ERP143068	PRJEB58031	SAMEA111508375	Sus scrofa	RNA-Seq	PAIRED	public	SAMEA111508375	Duodenum	Illumina NovaSeq 6000 paired end sequencing; PIG RNA-seq duodenum	sample136	Duodenum	SmallInt	sample136_Duodenum
ERR10568505	ERP143068	PRJEB58031	SAMEA111508375	Sus scrofa	RNA-Seq	PAIRED	public	SAMEA111508375	Duodenum	Illumina NovaSeq 6000 paired end sequencing; PIG RNA-seq duodenum	sample136	Duodenum	SmallInt	sample136_Duodenum
ERR10568439	ERP143068	PRJEB58031	SAMEA111508375	Sus scrofa	RNA-Seq	PAIRED	public	SAMEA111508375	Duodenum	Illumina NovaSeq 6000 paired end sequencing; PIG RNA-seq duodenum	sample136	Duodenum	SmallInt	sample136_Duodenum
ERR10568461	ERP143068	PRJEB58031	SAMEA111508375	Sus scrofa	RNA-Seq	PAIRED	public	SAMEA111508375	Duodenum	Illumina NovaSeq 6000 paired end sequencing; PIG RNA-seq duodenum	sample136	Duodenum	SmallInt	sample136_Duodenum
ERR10568687	ERP143068	PRJEB58031	SAMEA111508375	Sus scrofa	RNA-Seq	PAIRED	public	SAMEA111508375	Duodenum	Illumina NovaSeq 6000 paired end sequencing; PIG RNA-seq duodenum	sample136	Duodenum	SmallInt	sample136_Duodenum
ERR10568625	ERP143068	PRJEB58031	SAMEA111508375	Sus scrofa	RNA-Seq	PAIRED	public	SAMEA111508375	Duodenum	Illumina NovaSeq 6000 paired end sequencing; PIG RNA-seq duodenum	sample136	Duodenum	SmallInt	sample136_Duodenum
ERR10568626	ERP143068	PRJEB58031	SAMEA111508379	Sus scrofa	RNA-Seq	PAIRED	public	SAMEA111508379	Duodenum	Illumina NovaSeq 6000 paired end sequencing; PIG RNA-seq duodenum	sample137	Duodenum	SmallInt	sample137_Duodenum
ERR10568564	ERP143068	PRJEB58031	SAMEA111508379	Sus scrofa	RNA-Seq	PAIRED	public	SAMEA111508379	Duodenum	Illumina NovaSeq 6000 paired end sequencing; PIG RNA-seq duodenum	sample137	Duodenum	SmallInt	sample137_Duodenum
ERR10568688	ERP143068	PRJEB58031	SAMEA111508379	Sus scrofa	RNA-Seq	PAIRED	public	SAMEA111508379	Duodenum	Illumina NovaSeq 6000 paired end sequencing; PIG RNA-seq duodenum	sample137	Duodenum	SmallInt	sample137_Duodenum
ERR10568750	ERP143068	PRJEB58031	SAMEA111508379	Sus scrofa	RNA-Seq	PAIRED	public	SAMEA111508379	Duodenum	Illumina NovaSeq 6000 paired end sequencing; PIG RNA-seq duodenum	sample137	Duodenum	SmallInt	sample137_Duodenum
ERR10568462	ERP143068	PRJEB58031	SAMEA111508379	Sus scrofa	RNA-Seq	PAIRED	public	SAMEA111508379	Duodenum	Illumina NovaSeq 6000 paired end sequencing; PIG RNA-seq duodenum	sample137	Duodenum	SmallInt	sample137_Duodenum
ERR10568440	ERP143068	PRJEB58031	SAMEA111508379	Sus scrofa	RNA-Seq	PAIRED	public	SAMEA111508379	Duodenum	Illumina NovaSeq 6000 paired end sequencing; PIG RNA-seq duodenum	sample137	Duodenum	SmallInt	sample137_Duodenum
ERR10568484	ERP143068	PRJEB58031	SAMEA111508379	Sus scrofa	RNA-Seq	PAIRED	public	SAMEA111508379	Duodenum	Illumina NovaSeq 6000 paired end sequencing; PIG RNA-seq duodenum	sample137	Duodenum	SmallInt	sample137_Duodenum
ERR10568506	ERP143068	PRJEB58031	SAMEA111508379	Sus scrofa	RNA-Seq	PAIRED	public	SAMEA111508379	Duodenum	Illumina NovaSeq 6000 paired end sequencing; PIG RNA-seq duodenum	sample137	Duodenum	SmallInt	sample137_Duodenum
ERR10568507	ERP143068	PRJEB58031	SAMEA111508383	Sus scrofa	RNA-Seq	PAIRED	public	SAMEA111508383	Duodenum	Illumina NovaSeq 6000 paired end sequencing; PIG RNA-seq duodenum	sample138	Duodenum	SmallInt	sample138_Duodenum
ERR10568485	ERP143068	PRJEB58031	SAMEA111508383	Sus scrofa	RNA-Seq	PAIRED	public	SAMEA111508383	Duodenum	Illumina NovaSeq 6000 paired end sequencing; PIG RNA-seq duodenum	sample138	Duodenum	SmallInt	sample138_Duodenum
ERR10568441	ERP143068	PRJEB58031	SAMEA111508383	Sus scrofa	RNA-Seq	PAIRED	public	SAMEA111508383	Duodenum	Illumina NovaSeq 6000 paired end sequencing; PIG RNA-seq duodenum	sample138	Duodenum	SmallInt	sample138_Duodenum
ERR10568751	ERP143068	PRJEB58031	SAMEA111508383	Sus scrofa	RNA-Seq	PAIRED	public	SAMEA111508383	Duodenum	Illumina NovaSeq 6000 paired end sequencing; PIG RNA-seq duodenum	sample138	Duodenum	SmallInt	sample138_Duodenum
ERR10568627	ERP143068	PRJEB58031	SAMEA111508383	Sus scrofa	RNA-Seq	PAIRED	public	SAMEA111508383	Duodenum	Illumina NovaSeq 6000 paired end sequencing; PIG RNA-seq duodenum	sample138	Duodenum	SmallInt	sample138_Duodenum
ERR10568463	ERP143068	PRJEB58031	SAMEA111508383	Sus scrofa	RNA-Seq	PAIRED	public	SAMEA111508383	Duodenum	Illumina NovaSeq 6000 paired end sequencing; PIG RNA-seq duodenum	sample138	Duodenum	SmallInt	sample138_Duodenum
ERR10568689	ERP143068	PRJEB58031	SAMEA111508383	Sus scrofa	RNA-Seq	PAIRED	public	SAMEA111508383	Duodenum	Illumina NovaSeq 6000 paired end sequencing; PIG RNA-seq duodenum	sample138	Duodenum	SmallInt	sample138_Duodenum
ERR10568565	ERP143068	PRJEB58031	SAMEA111508383	Sus scrofa	RNA-Seq	PAIRED	public	SAMEA111508383	Duodenum	Illumina NovaSeq 6000 paired end sequencing; PIG RNA-seq duodenum	sample138	Duodenum	SmallInt	sample138_Duodenum
ERR10568628	ERP143068	PRJEB58031	SAMEA111508387	Sus scrofa	RNA-Seq	PAIRED	public	SAMEA111508387	Duodenum	Illumina NovaSeq 6000 paired end sequencing; PIG RNA-seq duodenum	sample139	Duodenum	SmallInt	sample139_Duodenum
ERR10568690	ERP143068	PRJEB58031	SAMEA111508387	Sus scrofa	RNA-Seq	PAIRED	public	SAMEA111508387	Duodenum	Illumina NovaSeq 6000 paired end sequencing; PIG RNA-seq duodenum	sample139	Duodenum	SmallInt	sample139_Duodenum
ERR10568752	ERP143068	PRJEB58031	SAMEA111508387	Sus scrofa	RNA-Seq	PAIRED	public	SAMEA111508387	Duodenum	Illumina NovaSeq 6000 paired end sequencing; PIG RNA-seq duodenum	sample139	Duodenum	SmallInt	sample139_Duodenum
ERR10568923	ERP143068	PRJEB58031	SAMEA111508387	Sus scrofa	RNA-Seq	PAIRED	public	SAMEA111508387	Duodenum	Illumina NovaSeq 6000 paired end sequencing; PIG RNA-seq duodenum	sample139	Duodenum	SmallInt	sample139_Duodenum
ERR10568927	ERP143068	PRJEB58031	SAMEA111508387	Sus scrofa	RNA-Seq	PAIRED	public	SAMEA111508387	Duodenum	Illumina NovaSeq 6000 paired end sequencing; PIG RNA-seq duodenum	sample139	Duodenum	SmallInt	sample139_Duodenum
ERR10568929	ERP143068	PRJEB58031	SAMEA111508387	Sus scrofa	RNA-Seq	PAIRED	public	SAMEA111508387	Duodenum	Illumina NovaSeq 6000 paired end sequencing; PIG RNA-seq duodenum	sample139	Duodenum	SmallInt	sample139_Duodenum
ERR10568442	ERP143068	PRJEB58031	SAMEA111508387	Sus scrofa	RNA-Seq	PAIRED	public	SAMEA111508387	Duodenum	Illumina NovaSeq 6000 paired end sequencing; PIG RNA-seq duodenum	sample139	Duodenum	SmallInt	sample139_Duodenum
ERR10568486	ERP143068	PRJEB58031	SAMEA111508387	Sus scrofa	RNA-Seq	PAIRED	public	SAMEA111508387	Duodenum	Illumina NovaSeq 6000 paired end sequencing; PIG RNA-seq duodenum	sample139	Duodenum	SmallInt	sample139_Duodenum
ERR10568925	ERP143068	PRJEB58031	SAMEA111508387	Sus scrofa	RNA-Seq	PAIRED	public	SAMEA111508387	Duodenum	Illumina NovaSeq 6000 paired end sequencing; PIG RNA-seq duodenum	sample139	Duodenum	SmallInt	sample139_Duodenum
ERR10568566	ERP143068	PRJEB58031	SAMEA111508387	Sus scrofa	RNA-Seq	PAIRED	public	SAMEA111508387	Duodenum	Illumina NovaSeq 6000 paired end sequencing; PIG RNA-seq duodenum	sample139	Duodenum	SmallInt	sample139_Duodenum
ERR10568464	ERP143068	PRJEB58031	SAMEA111508387	Sus scrofa	RNA-Seq	PAIRED	public	SAMEA111508387	Duodenum	Illumina NovaSeq 6000 paired end sequencing; PIG RNA-seq duodenum	sample139	Duodenum	SmallInt	sample139_Duodenum
ERR10568508	ERP143068	PRJEB58031	SAMEA111508387	Sus scrofa	RNA-Seq	PAIRED	public	SAMEA111508387	Duodenum	Illumina NovaSeq 6000 paired end sequencing; PIG RNA-seq duodenum	sample139	Duodenum	SmallInt	sample139_Duodenum
ERR10568567	ERP143068	PRJEB58031	SAMEA111508391	Sus scrofa	RNA-Seq	PAIRED	public	SAMEA111508391	Duodenum	Illumina NovaSeq 6000 paired end sequencing; PIG RNA-seq duodenum	sample140	Duodenum	SmallInt	sample140_Duodenum
ERR10568753	ERP143068	PRJEB58031	SAMEA111508391	Sus scrofa	RNA-Seq	PAIRED	public	SAMEA111508391	Duodenum	Illumina NovaSeq 6000 paired end sequencing; PIG RNA-seq duodenum	sample140	Duodenum	SmallInt	sample140_Duodenum
ERR10568629	ERP143068	PRJEB58031	SAMEA111508391	Sus scrofa	RNA-Seq	PAIRED	public	SAMEA111508391	Duodenum	Illumina NovaSeq 6000 paired end sequencing; PIG RNA-seq duodenum	sample140	Duodenum	SmallInt	sample140_Duodenum
ERR10568691	ERP143068	PRJEB58031	SAMEA111508391	Sus scrofa	RNA-Seq	PAIRED	public	SAMEA111508391	Duodenum	Illumina NovaSeq 6000 paired end sequencing; PIG RNA-seq duodenum	sample140	Duodenum	SmallInt	sample140_Duodenum
ERR10568487	ERP143068	PRJEB58031	SAMEA111508391	Sus scrofa	RNA-Seq	PAIRED	public	SAMEA111508391	Duodenum	Illumina NovaSeq 6000 paired end sequencing; PIG RNA-seq duodenum	sample140	Duodenum	SmallInt	sample140_Duodenum
ERR10568509	ERP143068	PRJEB58031	SAMEA111508391	Sus scrofa	RNA-Seq	PAIRED	public	SAMEA111508391	Duodenum	Illumina NovaSeq 6000 paired end sequencing; PIG RNA-seq duodenum	sample140	Duodenum	SmallInt	sample140_Duodenum
ERR10568443	ERP143068	PRJEB58031	SAMEA111508391	Sus scrofa	RNA-Seq	PAIRED	public	SAMEA111508391	Duodenum	Illumina NovaSeq 6000 paired end sequencing; PIG RNA-seq duodenum	sample140	Duodenum	SmallInt	sample140_Duodenum
ERR10568465	ERP143068	PRJEB58031	SAMEA111508391	Sus scrofa	RNA-Seq	PAIRED	public	SAMEA111508391	Duodenum	Illumina NovaSeq 6000 paired end sequencing; PIG RNA-seq duodenum	sample140	Duodenum	SmallInt	sample140_Duodenum
ERR10568466	ERP143068	PRJEB58031	SAMEA111508395	Sus scrofa	RNA-Seq	PAIRED	public	SAMEA111508395	Duodenum	Illumina NovaSeq 6000 paired end sequencing; PIG RNA-seq duodenum	sample141	Duodenum	SmallInt	sample141_Duodenum
ERR10568444	ERP143068	PRJEB58031	SAMEA111508395	Sus scrofa	RNA-Seq	PAIRED	public	SAMEA111508395	Duodenum	Illumina NovaSeq 6000 paired end sequencing; PIG RNA-seq duodenum	sample141	Duodenum	SmallInt	sample141_Duodenum
ERR10568692	ERP143068	PRJEB58031	SAMEA111508395	Sus scrofa	RNA-Seq	PAIRED	public	SAMEA111508395	Duodenum	Illumina NovaSeq 6000 paired end sequencing; PIG RNA-seq duodenum	sample141	Duodenum	SmallInt	sample141_Duodenum
ERR10568630	ERP143068	PRJEB58031	SAMEA111508395	Sus scrofa	RNA-Seq	PAIRED	public	SAMEA111508395	Duodenum	Illumina NovaSeq 6000 paired end sequencing; PIG RNA-seq duodenum	sample141	Duodenum	SmallInt	sample141_Duodenum
ERR10568510	ERP143068	PRJEB58031	SAMEA111508395	Sus scrofa	RNA-Seq	PAIRED	public	SAMEA111508395	Duodenum	Illumina NovaSeq 6000 paired end sequencing; PIG RNA-seq duodenum	sample141	Duodenum	SmallInt	sample141_Duodenum
ERR10568488	ERP143068	PRJEB58031	SAMEA111508395	Sus scrofa	RNA-Seq	PAIRED	public	SAMEA111508395	Duodenum	Illumina NovaSeq 6000 paired end sequencing; PIG RNA-seq duodenum	sample141	Duodenum	SmallInt	sample141_Duodenum
ERR10568754	ERP143068	PRJEB58031	SAMEA111508395	Sus scrofa	RNA-Seq	PAIRED	public	SAMEA111508395	Duodenum	Illumina NovaSeq 6000 paired end sequencing; PIG RNA-seq duodenum	sample141	Duodenum	SmallInt	sample141_Duodenum
ERR10568568	ERP143068	PRJEB58031	SAMEA111508395	Sus scrofa	RNA-Seq	PAIRED	public	SAMEA111508395	Duodenum	Illumina NovaSeq 6000 paired end sequencing; PIG RNA-seq duodenum	sample141	Duodenum	SmallInt	sample141_Duodenum
ERR10568631	ERP143068	PRJEB58031	SAMEA111508399	Sus scrofa	RNA-Seq	PAIRED	public	SAMEA111508399	Duodenum	Illumina NovaSeq 6000 paired end sequencing; PIG RNA-seq duodenum	sample142	Duodenum	SmallInt	sample142_Duodenum
ERR10568755	ERP143068	PRJEB58031	SAMEA111508399	Sus scrofa	RNA-Seq	PAIRED	public	SAMEA111508399	Duodenum	Illumina NovaSeq 6000 paired end sequencing; PIG RNA-seq duodenum	sample142	Duodenum	SmallInt	sample142_Duodenum
ERR10568489	ERP143068	PRJEB58031	SAMEA111508399	Sus scrofa	RNA-Seq	PAIRED	public	SAMEA111508399	Duodenum	Illumina NovaSeq 6000 paired end sequencing; PIG RNA-seq duodenum	sample142	Duodenum	SmallInt	sample142_Duodenum
ERR10568511	ERP143068	PRJEB58031	SAMEA111508399	Sus scrofa	RNA-Seq	PAIRED	public	SAMEA111508399	Duodenum	Illumina NovaSeq 6000 paired end sequencing; PIG RNA-seq duodenum	sample142	Duodenum	SmallInt	sample142_Duodenum
ERR10568445	ERP143068	PRJEB58031	SAMEA111508399	Sus scrofa	RNA-Seq	PAIRED	public	SAMEA111508399	Duodenum	Illumina NovaSeq 6000 paired end sequencing; PIG RNA-seq duodenum	sample142	Duodenum	SmallInt	sample142_Duodenum
ERR10568693	ERP143068	PRJEB58031	SAMEA111508399	Sus scrofa	RNA-Seq	PAIRED	public	SAMEA111508399	Duodenum	Illumina NovaSeq 6000 paired end sequencing; PIG RNA-seq duodenum	sample142	Duodenum	SmallInt	sample142_Duodenum
ERR10568569	ERP143068	PRJEB58031	SAMEA111508399	Sus scrofa	RNA-Seq	PAIRED	public	SAMEA111508399	Duodenum	Illumina NovaSeq 6000 paired end sequencing; PIG RNA-seq duodenum	sample142	Duodenum	SmallInt	sample142_Duodenum
ERR10568467	ERP143068	PRJEB58031	SAMEA111508399	Sus scrofa	RNA-Seq	PAIRED	public	SAMEA111508399	Duodenum	Illumina NovaSeq 6000 paired end sequencing; PIG RNA-seq duodenum	sample142	Duodenum	SmallInt	sample142_Duodenum
ERR10568468	ERP143068	PRJEB58031	SAMEA111508403	Sus scrofa	RNA-Seq	PAIRED	public	SAMEA111508403	Duodenum	Illumina NovaSeq 6000 paired end sequencing; PIG RNA-seq duodenum	sample143	Duodenum	SmallInt	sample143_Duodenum
ERR10568446	ERP143068	PRJEB58031	SAMEA111508403	Sus scrofa	RNA-Seq	PAIRED	public	SAMEA111508403	Duodenum	Illumina NovaSeq 6000 paired end sequencing; PIG RNA-seq duodenum	sample143	Duodenum	SmallInt	sample143_Duodenum
ERR10568490	ERP143068	PRJEB58031	SAMEA111508403	Sus scrofa	RNA-Seq	PAIRED	public	SAMEA111508403	Duodenum	Illumina NovaSeq 6000 paired end sequencing; PIG RNA-seq duodenum	sample143	Duodenum	SmallInt	sample143_Duodenum
ERR10568756	ERP143068	PRJEB58031	SAMEA111508403	Sus scrofa	RNA-Seq	PAIRED	public	SAMEA111508403	Duodenum	Illumina NovaSeq 6000 paired end sequencing; PIG RNA-seq duodenum	sample143	Duodenum	SmallInt	sample143_Duodenum
ERR10568694	ERP143068	PRJEB58031	SAMEA111508403	Sus scrofa	RNA-Seq	PAIRED	public	SAMEA111508403	Duodenum	Illumina NovaSeq 6000 paired end sequencing; PIG RNA-seq duodenum	sample143	Duodenum	SmallInt	sample143_Duodenum
ERR10568632	ERP143068	PRJEB58031	SAMEA111508403	Sus scrofa	RNA-Seq	PAIRED	public	SAMEA111508403	Duodenum	Illumina NovaSeq 6000 paired end sequencing; PIG RNA-seq duodenum	sample143	Duodenum	SmallInt	sample143_Duodenum
ERR10568512	ERP143068	PRJEB58031	SAMEA111508403	Sus scrofa	RNA-Seq	PAIRED	public	SAMEA111508403	Duodenum	Illumina NovaSeq 6000 paired end sequencing; PIG RNA-seq duodenum	sample143	Duodenum	SmallInt	sample143_Duodenum
ERR10568570	ERP143068	PRJEB58031	SAMEA111508403	Sus scrofa	RNA-Seq	PAIRED	public	SAMEA111508403	Duodenum	Illumina NovaSeq 6000 paired end sequencing; PIG RNA-seq duodenum	sample143	Duodenum	SmallInt	sample143_Duodenum
ERR10568571	ERP143068	PRJEB58031	SAMEA111508407	Sus scrofa	RNA-Seq	PAIRED	public	SAMEA111508407	Duodenum	Illumina NovaSeq 6000 paired end sequencing; PIG RNA-seq duodenum	sample144	Duodenum	SmallInt	sample144_Duodenum
ERR10568633	ERP143068	PRJEB58031	SAMEA111508407	Sus scrofa	RNA-Seq	PAIRED	public	SAMEA111508407	Duodenum	Illumina NovaSeq 6000 paired end sequencing; PIG RNA-seq duodenum	sample144	Duodenum	SmallInt	sample144_Duodenum
ERR10568757	ERP143068	PRJEB58031	SAMEA111508407	Sus scrofa	RNA-Seq	PAIRED	public	SAMEA111508407	Duodenum	Illumina NovaSeq 6000 paired end sequencing; PIG RNA-seq duodenum	sample144	Duodenum	SmallInt	sample144_Duodenum
ERR10568695	ERP143068	PRJEB58031	SAMEA111508407	Sus scrofa	RNA-Seq	PAIRED	public	SAMEA111508407	Duodenum	Illumina NovaSeq 6000 paired end sequencing; PIG RNA-seq duodenum	sample144	Duodenum	SmallInt	sample144_Duodenum
ERR10568932	ERP143068	PRJEB58031	SAMEA111508407	Sus scrofa	RNA-Seq	PAIRED	public	SAMEA111508407	Duodenum	Illumina NovaSeq 6000 paired end sequencing; PIG RNA-seq duodenum	sample144	Duodenum	SmallInt	sample144_Duodenum
ERR10568933	ERP143068	PRJEB58031	SAMEA111508407	Sus scrofa	RNA-Seq	PAIRED	public	SAMEA111508407	Duodenum	Illumina NovaSeq 6000 paired end sequencing; PIG RNA-seq duodenum	sample144	Duodenum	SmallInt	sample144_Duodenum
ERR10568513	ERP143068	PRJEB58031	SAMEA111508407	Sus scrofa	RNA-Seq	PAIRED	public	SAMEA111508407	Duodenum	Illumina NovaSeq 6000 paired end sequencing; PIG RNA-seq duodenum	sample144	Duodenum	SmallInt	sample144_Duodenum
ERR10568491	ERP143068	PRJEB58031	SAMEA111508407	Sus scrofa	RNA-Seq	PAIRED	public	SAMEA111508407	Duodenum	Illumina NovaSeq 6000 paired end sequencing; PIG RNA-seq duodenum	sample144	Duodenum	SmallInt	sample144_Duodenum
ERR10568447	ERP143068	PRJEB58031	SAMEA111508407	Sus scrofa	RNA-Seq	PAIRED	public	SAMEA111508407	Duodenum	Illumina NovaSeq 6000 paired end sequencing; PIG RNA-seq duodenum	sample144	Duodenum	SmallInt	sample144_Duodenum
ERR10568469	ERP143068	PRJEB58031	SAMEA111508407	Sus scrofa	RNA-Seq	PAIRED	public	SAMEA111508407	Duodenum	Illumina NovaSeq 6000 paired end sequencing; PIG RNA-seq duodenum	sample144	Duodenum	SmallInt	sample144_Duodenum
ERR10568930	ERP143068	PRJEB58031	SAMEA111508407	Sus scrofa	RNA-Seq	PAIRED	public	SAMEA111508407	Duodenum	Illumina NovaSeq 6000 paired end sequencing; PIG RNA-seq duodenum	sample144	Duodenum	SmallInt	sample144_Duodenum
ERR10568931	ERP143068	PRJEB58031	SAMEA111508407	Sus scrofa	RNA-Seq	PAIRED	public	SAMEA111508407	Duodenum	Illumina NovaSeq 6000 paired end sequencing; PIG RNA-seq duodenum	sample144	Duodenum	SmallInt	sample144_Duodenum
ERR10568798	ERP143068	PRJEB58031	SAMEA111508411	Sus scrofa	RNA-Seq	PAIRED	public	SAMEA111508411	Duodenum	Illumina NovaSeq 6000 paired end sequencing; PIG RNA-seq duodenum	sample145	Duodenum	SmallInt	sample145_Duodenum
ERR10568918	ERP143068	PRJEB58031	SAMEA111508411	Sus scrofa	RNA-Seq	PAIRED	public	SAMEA111508411	Duodenum	Illumina NovaSeq 6000 paired end sequencing; PIG RNA-seq duodenum	sample145	Duodenum	SmallInt	sample145_Duodenum
ERR10568696	ERP143068	PRJEB58031	SAMEA111508411	Sus scrofa	RNA-Seq	PAIRED	public	SAMEA111508411	Duodenum	Illumina NovaSeq 6000 paired end sequencing; PIG RNA-seq duodenum	sample145	Duodenum	SmallInt	sample145_Duodenum
ERR10568758	ERP143068	PRJEB58031	SAMEA111508411	Sus scrofa	RNA-Seq	PAIRED	public	SAMEA111508411	Duodenum	Illumina NovaSeq 6000 paired end sequencing; PIG RNA-seq duodenum	sample145	Duodenum	SmallInt	sample145_Duodenum
ERR10568572	ERP143068	PRJEB58031	SAMEA111508411	Sus scrofa	RNA-Seq	PAIRED	public	SAMEA111508411	Duodenum	Illumina NovaSeq 6000 paired end sequencing; PIG RNA-seq duodenum	sample145	Duodenum	SmallInt	sample145_Duodenum
ERR10568838	ERP143068	PRJEB58031	SAMEA111508411	Sus scrofa	RNA-Seq	PAIRED	public	SAMEA111508411	Duodenum	Illumina NovaSeq 6000 paired end sequencing; PIG RNA-seq duodenum	sample145	Duodenum	SmallInt	sample145_Duodenum
ERR10568878	ERP143068	PRJEB58031	SAMEA111508411	Sus scrofa	RNA-Seq	PAIRED	public	SAMEA111508411	Duodenum	Illumina NovaSeq 6000 paired end sequencing; PIG RNA-seq duodenum	sample145	Duodenum	SmallInt	sample145_Duodenum
ERR10568634	ERP143068	PRJEB58031	SAMEA111508411	Sus scrofa	RNA-Seq	PAIRED	public	SAMEA111508411	Duodenum	Illumina NovaSeq 6000 paired end sequencing; PIG RNA-seq duodenum	sample145	Duodenum	SmallInt	sample145_Duodenum
ERR10568635	ERP143068	PRJEB58031	SAMEA111508415	Sus scrofa	RNA-Seq	PAIRED	public	SAMEA111508415	Duodenum	Illumina NovaSeq 6000 paired end sequencing; PIG RNA-seq duodenum	sample146	Duodenum	SmallInt	sample146_Duodenum
ERR10568839	ERP143068	PRJEB58031	SAMEA111508415	Sus scrofa	RNA-Seq	PAIRED	public	SAMEA111508415	Duodenum	Illumina NovaSeq 6000 paired end sequencing; PIG RNA-seq duodenum	sample146	Duodenum	SmallInt	sample146_Duodenum
ERR10568573	ERP143068	PRJEB58031	SAMEA111508415	Sus scrofa	RNA-Seq	PAIRED	public	SAMEA111508415	Duodenum	Illumina NovaSeq 6000 paired end sequencing; PIG RNA-seq duodenum	sample146	Duodenum	SmallInt	sample146_Duodenum
ERR10568759	ERP143068	PRJEB58031	SAMEA111508415	Sus scrofa	RNA-Seq	PAIRED	public	SAMEA111508415	Duodenum	Illumina NovaSeq 6000 paired end sequencing; PIG RNA-seq duodenum	sample146	Duodenum	SmallInt	sample146_Duodenum
ERR10568697	ERP143068	PRJEB58031	SAMEA111508415	Sus scrofa	RNA-Seq	PAIRED	public	SAMEA111508415	Duodenum	Illumina NovaSeq 6000 paired end sequencing; PIG RNA-seq duodenum	sample146	Duodenum	SmallInt	sample146_Duodenum
ERR10568919	ERP143068	PRJEB58031	SAMEA111508415	Sus scrofa	RNA-Seq	PAIRED	public	SAMEA111508415	Duodenum	Illumina NovaSeq 6000 paired end sequencing; PIG RNA-seq duodenum	sample146	Duodenum	SmallInt	sample146_Duodenum
ERR10568799	ERP143068	PRJEB58031	SAMEA111508415	Sus scrofa	RNA-Seq	PAIRED	public	SAMEA111508415	Duodenum	Illumina NovaSeq 6000 paired end sequencing; PIG RNA-seq duodenum	sample146	Duodenum	SmallInt	sample146_Duodenum
ERR10568879	ERP143068	PRJEB58031	SAMEA111508415	Sus scrofa	RNA-Seq	PAIRED	public	SAMEA111508415	Duodenum	Illumina NovaSeq 6000 paired end sequencing; PIG RNA-seq duodenum	sample146	Duodenum	SmallInt	sample146_Duodenum
ERR10568800	ERP143068	PRJEB58031	SAMEA111508419	Sus scrofa	RNA-Seq	PAIRED	public	SAMEA111508419	Duodenum	Illumina NovaSeq 6000 paired end sequencing; PIG RNA-seq duodenum	sample147	Duodenum	SmallInt	sample147_Duodenum
ERR10568840	ERP143068	PRJEB58031	SAMEA111508419	Sus scrofa	RNA-Seq	PAIRED	public	SAMEA111508419	Duodenum	Illumina NovaSeq 6000 paired end sequencing; PIG RNA-seq duodenum	sample147	Duodenum	SmallInt	sample147_Duodenum
ERR10568880	ERP143068	PRJEB58031	SAMEA111508419	Sus scrofa	RNA-Seq	PAIRED	public	SAMEA111508419	Duodenum	Illumina NovaSeq 6000 paired end sequencing; PIG RNA-seq duodenum	sample147	Duodenum	SmallInt	sample147_Duodenum
ERR10568920	ERP143068	PRJEB58031	SAMEA111508419	Sus scrofa	RNA-Seq	PAIRED	public	SAMEA111508419	Duodenum	Illumina NovaSeq 6000 paired end sequencing; PIG RNA-seq duodenum	sample147	Duodenum	SmallInt	sample147_Duodenum
ERR10568636	ERP143068	PRJEB58031	SAMEA111508419	Sus scrofa	RNA-Seq	PAIRED	public	SAMEA111508419	Duodenum	Illumina NovaSeq 6000 paired end sequencing; PIG RNA-seq duodenum	sample147	Duodenum	SmallInt	sample147_Duodenum
ERR10568574	ERP143068	PRJEB58031	SAMEA111508419	Sus scrofa	RNA-Seq	PAIRED	public	SAMEA111508419	Duodenum	Illumina NovaSeq 6000 paired end sequencing; PIG RNA-seq duodenum	sample147	Duodenum	SmallInt	sample147_Duodenum
ERR10568698	ERP143068	PRJEB58031	SAMEA111508419	Sus scrofa	RNA-Seq	PAIRED	public	SAMEA111508419	Duodenum	Illumina NovaSeq 6000 paired end sequencing; PIG RNA-seq duodenum	sample147	Duodenum	SmallInt	sample147_Duodenum
ERR10568760	ERP143068	PRJEB58031	SAMEA111508419	Sus scrofa	RNA-Seq	PAIRED	public	SAMEA111508419	Duodenum	Illumina NovaSeq 6000 paired end sequencing; PIG RNA-seq duodenum	sample147	Duodenum	SmallInt	sample147_Duodenum
ERR10568761	ERP143068	PRJEB58031	SAMEA111508423	Sus scrofa	RNA-Seq	PAIRED	public	SAMEA111508423	Duodenum	Illumina NovaSeq 6000 paired end sequencing; PIG RNA-seq duodenum	sample148	Duodenum	SmallInt	sample148_Duodenum
ERR10568575	ERP143068	PRJEB58031	SAMEA111508423	Sus scrofa	RNA-Seq	PAIRED	public	SAMEA111508423	Duodenum	Illumina NovaSeq 6000 paired end sequencing; PIG RNA-seq duodenum	sample148	Duodenum	SmallInt	sample148_Duodenum
ERR10568881	ERP143068	PRJEB58031	SAMEA111508423	Sus scrofa	RNA-Seq	PAIRED	public	SAMEA111508423	Duodenum	Illumina NovaSeq 6000 paired end sequencing; PIG RNA-seq duodenum	sample148	Duodenum	SmallInt	sample148_Duodenum
ERR10568841	ERP143068	PRJEB58031	SAMEA111508423	Sus scrofa	RNA-Seq	PAIRED	public	SAMEA111508423	Duodenum	Illumina NovaSeq 6000 paired end sequencing; PIG RNA-seq duodenum	sample148	Duodenum	SmallInt	sample148_Duodenum
ERR10568699	ERP143068	PRJEB58031	SAMEA111508423	Sus scrofa	RNA-Seq	PAIRED	public	SAMEA111508423	Duodenum	Illumina NovaSeq 6000 paired end sequencing; PIG RNA-seq duodenum	sample148	Duodenum	SmallInt	sample148_Duodenum
ERR10568637	ERP143068	PRJEB58031	SAMEA111508423	Sus scrofa	RNA-Seq	PAIRED	public	SAMEA111508423	Duodenum	Illumina NovaSeq 6000 paired end sequencing; PIG RNA-seq duodenum	sample148	Duodenum	SmallInt	sample148_Duodenum
ERR10568801	ERP143068	PRJEB58031	SAMEA111508423	Sus scrofa	RNA-Seq	PAIRED	public	SAMEA111508423	Duodenum	Illumina NovaSeq 6000 paired end sequencing; PIG RNA-seq duodenum	sample148	Duodenum	SmallInt	sample148_Duodenum
ERR10568921	ERP143068	PRJEB58031	SAMEA111508423	Sus scrofa	RNA-Seq	PAIRED	public	SAMEA111508423	Duodenum	Illumina NovaSeq 6000 paired end sequencing; PIG RNA-seq duodenum	sample148	Duodenum	SmallInt	sample148_Duodenum
ERR10568330	ERP143068	PRJEB58031	SAMEA111508427	Sus scrofa	RNA-Seq	PAIRED	public	SAMEA111508427	Duodenum	Illumina NovaSeq 6000 paired end sequencing; PIG RNA-seq duodenum	sample149	Duodenum	SmallInt	sample149_Duodenum
ERR10567926	ERP143068	PRJEB58031	SAMEA111508427	Sus scrofa	RNA-Seq	PAIRED	public	SAMEA111508427	Duodenum	Illumina NovaSeq 6000 paired end sequencing; PIG RNA-seq duodenum	sample149	Duodenum	SmallInt	sample149_Duodenum
ERR10567976	ERP143068	PRJEB58031	SAMEA111508427	Sus scrofa	RNA-Seq	PAIRED	public	SAMEA111508427	Duodenum	Illumina NovaSeq 6000 paired end sequencing; PIG RNA-seq duodenum	sample149	Duodenum	SmallInt	sample149_Duodenum
ERR10568138	ERP143068	PRJEB58031	SAMEA111508427	Sus scrofa	RNA-Seq	PAIRED	public	SAMEA111508427	Duodenum	Illumina NovaSeq 6000 paired end sequencing; PIG RNA-seq duodenum	sample149	Duodenum	SmallInt	sample149_Duodenum
ERR10568234	ERP143068	PRJEB58031	SAMEA111508427	Sus scrofa	RNA-Seq	PAIRED	public	SAMEA111508427	Duodenum	Illumina NovaSeq 6000 paired end sequencing; PIG RNA-seq duodenum	sample149	Duodenum	SmallInt	sample149_Duodenum
ERR10567951	ERP143068	PRJEB58031	SAMEA111508427	Sus scrofa	RNA-Seq	PAIRED	public	SAMEA111508427	Duodenum	Illumina NovaSeq 6000 paired end sequencing; PIG RNA-seq duodenum	sample149	Duodenum	SmallInt	sample149_Duodenum
ERR10568001	ERP143068	PRJEB58031	SAMEA111508427	Sus scrofa	RNA-Seq	PAIRED	public	SAMEA111508427	Duodenum	Illumina NovaSeq 6000 paired end sequencing; PIG RNA-seq duodenum	sample149	Duodenum	SmallInt	sample149_Duodenum
ERR10568042	ERP143068	PRJEB58031	SAMEA111508427	Sus scrofa	RNA-Seq	PAIRED	public	SAMEA111508427	Duodenum	Illumina NovaSeq 6000 paired end sequencing; PIG RNA-seq duodenum	sample149	Duodenum	SmallInt	sample149_Duodenum
ERR10568043	ERP143068	PRJEB58031	SAMEA111508430	Sus scrofa	RNA-Seq	PAIRED	public	SAMEA111508430	Duodenum	Illumina NovaSeq 6000 paired end sequencing; PIG RNA-seq duodenum	sample150	Duodenum	SmallInt	sample150_Duodenum
ERR10567952	ERP143068	PRJEB58031	SAMEA111508430	Sus scrofa	RNA-Seq	PAIRED	public	SAMEA111508430	Duodenum	Illumina NovaSeq 6000 paired end sequencing; PIG RNA-seq duodenum	sample150	Duodenum	SmallInt	sample150_Duodenum
ERR10567977	ERP143068	PRJEB58031	SAMEA111508430	Sus scrofa	RNA-Seq	PAIRED	public	SAMEA111508430	Duodenum	Illumina NovaSeq 6000 paired end sequencing; PIG RNA-seq duodenum	sample150	Duodenum	SmallInt	sample150_Duodenum
ERR10568002	ERP143068	PRJEB58031	SAMEA111508430	Sus scrofa	RNA-Seq	PAIRED	public	SAMEA111508430	Duodenum	Illumina NovaSeq 6000 paired end sequencing; PIG RNA-seq duodenum	sample150	Duodenum	SmallInt	sample150_Duodenum
ERR10568139	ERP143068	PRJEB58031	SAMEA111508430	Sus scrofa	RNA-Seq	PAIRED	public	SAMEA111508430	Duodenum	Illumina NovaSeq 6000 paired end sequencing; PIG RNA-seq duodenum	sample150	Duodenum	SmallInt	sample150_Duodenum
ERR10568235	ERP143068	PRJEB58031	SAMEA111508430	Sus scrofa	RNA-Seq	PAIRED	public	SAMEA111508430	Duodenum	Illumina NovaSeq 6000 paired end sequencing; PIG RNA-seq duodenum	sample150	Duodenum	SmallInt	sample150_Duodenum
ERR10567927	ERP143068	PRJEB58031	SAMEA111508430	Sus scrofa	RNA-Seq	PAIRED	public	SAMEA111508430	Duodenum	Illumina NovaSeq 6000 paired end sequencing; PIG RNA-seq duodenum	sample150	Duodenum	SmallInt	sample150_Duodenum
ERR10568331	ERP143068	PRJEB58031	SAMEA111508430	Sus scrofa	RNA-Seq	PAIRED	public	SAMEA111508430	Duodenum	Illumina NovaSeq 6000 paired end sequencing; PIG RNA-seq duodenum	sample150	Duodenum	SmallInt	sample150_Duodenum
ERR10568332	ERP143068	PRJEB58031	SAMEA111508433	Sus scrofa	RNA-Seq	PAIRED	public	SAMEA111508433	Duodenum	Illumina NovaSeq 6000 paired end sequencing; PIG RNA-seq duodenum	sample151	Duodenum	SmallInt	sample151_Duodenum
ERR10567928	ERP143068	PRJEB58031	SAMEA111508433	Sus scrofa	RNA-Seq	PAIRED	public	SAMEA111508433	Duodenum	Illumina NovaSeq 6000 paired end sequencing; PIG RNA-seq duodenum	sample151	Duodenum	SmallInt	sample151_Duodenum
ERR10567953	ERP143068	PRJEB58031	SAMEA111508433	Sus scrofa	RNA-Seq	PAIRED	public	SAMEA111508433	Duodenum	Illumina NovaSeq 6000 paired end sequencing; PIG RNA-seq duodenum	sample151	Duodenum	SmallInt	sample151_Duodenum
ERR10568236	ERP143068	PRJEB58031	SAMEA111508433	Sus scrofa	RNA-Seq	PAIRED	public	SAMEA111508433	Duodenum	Illumina NovaSeq 6000 paired end sequencing; PIG RNA-seq duodenum	sample151	Duodenum	SmallInt	sample151_Duodenum
ERR10568003	ERP143068	PRJEB58031	SAMEA111508433	Sus scrofa	RNA-Seq	PAIRED	public	SAMEA111508433	Duodenum	Illumina NovaSeq 6000 paired end sequencing; PIG RNA-seq duodenum	sample151	Duodenum	SmallInt	sample151_Duodenum
ERR10567978	ERP143068	PRJEB58031	SAMEA111508433	Sus scrofa	RNA-Seq	PAIRED	public	SAMEA111508433	Duodenum	Illumina NovaSeq 6000 paired end sequencing; PIG RNA-seq duodenum	sample151	Duodenum	SmallInt	sample151_Duodenum
ERR10568044	ERP143068	PRJEB58031	SAMEA111508433	Sus scrofa	RNA-Seq	PAIRED	public	SAMEA111508433	Duodenum	Illumina NovaSeq 6000 paired end sequencing; PIG RNA-seq duodenum	sample151	Duodenum	SmallInt	sample151_Duodenum
ERR10568140	ERP143068	PRJEB58031	SAMEA111508433	Sus scrofa	RNA-Seq	PAIRED	public	SAMEA111508433	Duodenum	Illumina NovaSeq 6000 paired end sequencing; PIG RNA-seq duodenum	sample151	Duodenum	SmallInt	sample151_Duodenum
ERR10568237	ERP143068	PRJEB58031	SAMEA111508436	Sus scrofa	RNA-Seq	PAIRED	public	SAMEA111508436	Duodenum	Illumina NovaSeq 6000 paired end sequencing; PIG RNA-seq duodenum	sample152	Duodenum	SmallInt	sample152_Duodenum
ERR10568045	ERP143068	PRJEB58031	SAMEA111508436	Sus scrofa	RNA-Seq	PAIRED	public	SAMEA111508436	Duodenum	Illumina NovaSeq 6000 paired end sequencing; PIG RNA-seq duodenum	sample152	Duodenum	SmallInt	sample152_Duodenum
ERR10568004	ERP143068	PRJEB58031	SAMEA111508436	Sus scrofa	RNA-Seq	PAIRED	public	SAMEA111508436	Duodenum	Illumina NovaSeq 6000 paired end sequencing; PIG RNA-seq duodenum	sample152	Duodenum	SmallInt	sample152_Duodenum
ERR10567979	ERP143068	PRJEB58031	SAMEA111508436	Sus scrofa	RNA-Seq	PAIRED	public	SAMEA111508436	Duodenum	Illumina NovaSeq 6000 paired end sequencing; PIG RNA-seq duodenum	sample152	Duodenum	SmallInt	sample152_Duodenum
ERR10567929	ERP143068	PRJEB58031	SAMEA111508436	Sus scrofa	RNA-Seq	PAIRED	public	SAMEA111508436	Duodenum	Illumina NovaSeq 6000 paired end sequencing; PIG RNA-seq duodenum	sample152	Duodenum	SmallInt	sample152_Duodenum
ERR10568141	ERP143068	PRJEB58031	SAMEA111508436	Sus scrofa	RNA-Seq	PAIRED	public	SAMEA111508436	Duodenum	Illumina NovaSeq 6000 paired end sequencing; PIG RNA-seq duodenum	sample152	Duodenum	SmallInt	sample152_Duodenum
ERR10567954	ERP143068	PRJEB58031	SAMEA111508436	Sus scrofa	RNA-Seq	PAIRED	public	SAMEA111508436	Duodenum	Illumina NovaSeq 6000 paired end sequencing; PIG RNA-seq duodenum	sample152	Duodenum	SmallInt	sample152_Duodenum
ERR10568333	ERP143068	PRJEB58031	SAMEA111508436	Sus scrofa	RNA-Seq	PAIRED	public	SAMEA111508436	Duodenum	Illumina NovaSeq 6000 paired end sequencing; PIG RNA-seq duodenum	sample152	Duodenum	SmallInt	sample152_Duodenum
ERR10568238	ERP143068	PRJEB58031	SAMEA111508439	Sus scrofa	RNA-Seq	PAIRED	public	SAMEA111508439	Duodenum	Illumina NovaSeq 6000 paired end sequencing; PIG RNA-seq duodenum	sample153	Duodenum	SmallInt	sample153_Duodenum
ERR10567980	ERP143068	PRJEB58031	SAMEA111508439	Sus scrofa	RNA-Seq	PAIRED	public	SAMEA111508439	Duodenum	Illumina NovaSeq 6000 paired end sequencing; PIG RNA-seq duodenum	sample153	Duodenum	SmallInt	sample153_Duodenum
ERR10567930	ERP143068	PRJEB58031	SAMEA111508439	Sus scrofa	RNA-Seq	PAIRED	public	SAMEA111508439	Duodenum	Illumina NovaSeq 6000 paired end sequencing; PIG RNA-seq duodenum	sample153	Duodenum	SmallInt	sample153_Duodenum
ERR10567955	ERP143068	PRJEB58031	SAMEA111508439	Sus scrofa	RNA-Seq	PAIRED	public	SAMEA111508439	Duodenum	Illumina NovaSeq 6000 paired end sequencing; PIG RNA-seq duodenum	sample153	Duodenum	SmallInt	sample153_Duodenum
ERR10568005	ERP143068	PRJEB58031	SAMEA111508439	Sus scrofa	RNA-Seq	PAIRED	public	SAMEA111508439	Duodenum	Illumina NovaSeq 6000 paired end sequencing; PIG RNA-seq duodenum	sample153	Duodenum	SmallInt	sample153_Duodenum
ERR10568046	ERP143068	PRJEB58031	SAMEA111508439	Sus scrofa	RNA-Seq	PAIRED	public	SAMEA111508439	Duodenum	Illumina NovaSeq 6000 paired end sequencing; PIG RNA-seq duodenum	sample153	Duodenum	SmallInt	sample153_Duodenum
ERR10568334	ERP143068	PRJEB58031	SAMEA111508439	Sus scrofa	RNA-Seq	PAIRED	public	SAMEA111508439	Duodenum	Illumina NovaSeq 6000 paired end sequencing; PIG RNA-seq duodenum	sample153	Duodenum	SmallInt	sample153_Duodenum
ERR10568142	ERP143068	PRJEB58031	SAMEA111508439	Sus scrofa	RNA-Seq	PAIRED	public	SAMEA111508439	Duodenum	Illumina NovaSeq 6000 paired end sequencing; PIG RNA-seq duodenum	sample153	Duodenum	SmallInt	sample153_Duodenum
ERR10568143	ERP143068	PRJEB58031	SAMEA111508442	Sus scrofa	RNA-Seq	PAIRED	public	SAMEA111508442	Duodenum	Illumina NovaSeq 6000 paired end sequencing; PIG RNA-seq duodenum	sample154	Duodenum	SmallInt	sample154_Duodenum
ERR10568335	ERP143068	PRJEB58031	SAMEA111508442	Sus scrofa	RNA-Seq	PAIRED	public	SAMEA111508442	Duodenum	Illumina NovaSeq 6000 paired end sequencing; PIG RNA-seq duodenum	sample154	Duodenum	SmallInt	sample154_Duodenum
ERR10568047	ERP143068	PRJEB58031	SAMEA111508442	Sus scrofa	RNA-Seq	PAIRED	public	SAMEA111508442	Duodenum	Illumina NovaSeq 6000 paired end sequencing; PIG RNA-seq duodenum	sample154	Duodenum	SmallInt	sample154_Duodenum
ERR10568006	ERP143068	PRJEB58031	SAMEA111508442	Sus scrofa	RNA-Seq	PAIRED	public	SAMEA111508442	Duodenum	Illumina NovaSeq 6000 paired end sequencing; PIG RNA-seq duodenum	sample154	Duodenum	SmallInt	sample154_Duodenum
ERR10567931	ERP143068	PRJEB58031	SAMEA111508442	Sus scrofa	RNA-Seq	PAIRED	public	SAMEA111508442	Duodenum	Illumina NovaSeq 6000 paired end sequencing; PIG RNA-seq duodenum	sample154	Duodenum	SmallInt	sample154_Duodenum
ERR10567981	ERP143068	PRJEB58031	SAMEA111508442	Sus scrofa	RNA-Seq	PAIRED	public	SAMEA111508442	Duodenum	Illumina NovaSeq 6000 paired end sequencing; PIG RNA-seq duodenum	sample154	Duodenum	SmallInt	sample154_Duodenum
ERR10568239	ERP143068	PRJEB58031	SAMEA111508442	Sus scrofa	RNA-Seq	PAIRED	public	SAMEA111508442	Duodenum	Illumina NovaSeq 6000 paired end sequencing; PIG RNA-seq duodenum	sample154	Duodenum	SmallInt	sample154_Duodenum
ERR10567956	ERP143068	PRJEB58031	SAMEA111508442	Sus scrofa	RNA-Seq	PAIRED	public	SAMEA111508442	Duodenum	Illumina NovaSeq 6000 paired end sequencing; PIG RNA-seq duodenum	sample154	Duodenum	SmallInt	sample154_Duodenum
ERR10567379	ERP143068	PRJEB58031	SAMEA111507971	Sus scrofa	RNA-Seq	PAIRED	public	SAMEA111507971	Duodenum	Illumina NovaSeq 6000 paired end sequencing; PIG RNA-seq duodenum	sample155	Duodenum	SmallInt	sample155_Duodenum
ERR10567600	ERP143068	PRJEB58031	SAMEA111507971	Sus scrofa	RNA-Seq	PAIRED	public	SAMEA111507971	Duodenum	Illumina NovaSeq 6000 paired end sequencing; PIG RNA-seq duodenum	sample155	Duodenum	SmallInt	sample155_Duodenum
ERR10567396	ERP143068	PRJEB58031	SAMEA111507971	Sus scrofa	RNA-Seq	PAIRED	public	SAMEA111507971	Duodenum	Illumina NovaSeq 6000 paired end sequencing; PIG RNA-seq duodenum	sample155	Duodenum	SmallInt	sample155_Duodenum
ERR10567626	ERP143068	PRJEB58031	SAMEA111507971	Sus scrofa	RNA-Seq	PAIRED	public	SAMEA111507971	Duodenum	Illumina NovaSeq 6000 paired end sequencing; PIG RNA-seq duodenum	sample155	Duodenum	SmallInt	sample155_Duodenum
ERR10567430	ERP143068	PRJEB58031	SAMEA111507971	Sus scrofa	RNA-Seq	PAIRED	public	SAMEA111507971	Duodenum	Illumina NovaSeq 6000 paired end sequencing; PIG RNA-seq duodenum	sample155	Duodenum	SmallInt	sample155_Duodenum
ERR10567413	ERP143068	PRJEB58031	SAMEA111507971	Sus scrofa	RNA-Seq	PAIRED	public	SAMEA111507971	Duodenum	Illumina NovaSeq 6000 paired end sequencing; PIG RNA-seq duodenum	sample155	Duodenum	SmallInt	sample155_Duodenum
ERR10567587	ERP143068	PRJEB58031	SAMEA111507971	Sus scrofa	RNA-Seq	PAIRED	public	SAMEA111507971	Duodenum	Illumina NovaSeq 6000 paired end sequencing; PIG RNA-seq duodenum	sample155	Duodenum	SmallInt	sample155_Duodenum
ERR10567613	ERP143068	PRJEB58031	SAMEA111507971	Sus scrofa	RNA-Seq	PAIRED	public	SAMEA111507971	Duodenum	Illumina NovaSeq 6000 paired end sequencing; PIG RNA-seq duodenum	sample155	Duodenum	SmallInt	sample155_Duodenum
ERR10567665	ERP143068	PRJEB58031	SAMEA111507975	Sus scrofa	RNA-Seq	PAIRED	public	SAMEA111507975	Duodenum	Illumina NovaSeq 6000 paired end sequencing; PIG RNA-seq duodenum	sample156	Duodenum	SmallInt	sample156_Duodenum
ERR10567776	ERP143068	PRJEB58031	SAMEA111507975	Sus scrofa	RNA-Seq	PAIRED	public	SAMEA111507975	Duodenum	Illumina NovaSeq 6000 paired end sequencing; PIG RNA-seq duodenum	sample156	Duodenum	SmallInt	sample156_Duodenum
ERR10567813	ERP143068	PRJEB58031	SAMEA111507975	Sus scrofa	RNA-Seq	PAIRED	public	SAMEA111507975	Duodenum	Illumina NovaSeq 6000 paired end sequencing; PIG RNA-seq duodenum	sample156	Duodenum	SmallInt	sample156_Duodenum
ERR10567924	ERP143068	PRJEB58031	SAMEA111507975	Sus scrofa	RNA-Seq	PAIRED	public	SAMEA111507975	Duodenum	Illumina NovaSeq 6000 paired end sequencing; PIG RNA-seq duodenum	sample156	Duodenum	SmallInt	sample156_Duodenum
ERR10567702	ERP143068	PRJEB58031	SAMEA111507975	Sus scrofa	RNA-Seq	PAIRED	public	SAMEA111507975	Duodenum	Illumina NovaSeq 6000 paired end sequencing; PIG RNA-seq duodenum	sample156	Duodenum	SmallInt	sample156_Duodenum
ERR10567739	ERP143068	PRJEB58031	SAMEA111507975	Sus scrofa	RNA-Seq	PAIRED	public	SAMEA111507975	Duodenum	Illumina NovaSeq 6000 paired end sequencing; PIG RNA-seq duodenum	sample156	Duodenum	SmallInt	sample156_Duodenum
ERR10567850	ERP143068	PRJEB58031	SAMEA111507975	Sus scrofa	RNA-Seq	PAIRED	public	SAMEA111507975	Duodenum	Illumina NovaSeq 6000 paired end sequencing; PIG RNA-seq duodenum	sample156	Duodenum	SmallInt	sample156_Duodenum
ERR10567887	ERP143068	PRJEB58031	SAMEA111507975	Sus scrofa	RNA-Seq	PAIRED	public	SAMEA111507975	Duodenum	Illumina NovaSeq 6000 paired end sequencing; PIG RNA-seq duodenum	sample156	Duodenum	SmallInt	sample156_Duodenum
ERR10567397	ERP143068	PRJEB58031	SAMEA111507979	Sus scrofa	RNA-Seq	PAIRED	public	SAMEA111507979	Duodenum	Illumina NovaSeq 6000 paired end sequencing; PIG RNA-seq duodenum	sample157	Duodenum	SmallInt	sample157_Duodenum
ERR10567601	ERP143068	PRJEB58031	SAMEA111507979	Sus scrofa	RNA-Seq	PAIRED	public	SAMEA111507979	Duodenum	Illumina NovaSeq 6000 paired end sequencing; PIG RNA-seq duodenum	sample157	Duodenum	SmallInt	sample157_Duodenum
ERR10567414	ERP143068	PRJEB58031	SAMEA111507979	Sus scrofa	RNA-Seq	PAIRED	public	SAMEA111507979	Duodenum	Illumina NovaSeq 6000 paired end sequencing; PIG RNA-seq duodenum	sample157	Duodenum	SmallInt	sample157_Duodenum
ERR10567614	ERP143068	PRJEB58031	SAMEA111507979	Sus scrofa	RNA-Seq	PAIRED	public	SAMEA111507979	Duodenum	Illumina NovaSeq 6000 paired end sequencing; PIG RNA-seq duodenum	sample157	Duodenum	SmallInt	sample157_Duodenum
ERR10567627	ERP143068	PRJEB58031	SAMEA111507979	Sus scrofa	RNA-Seq	PAIRED	public	SAMEA111507979	Duodenum	Illumina NovaSeq 6000 paired end sequencing; PIG RNA-seq duodenum	sample157	Duodenum	SmallInt	sample157_Duodenum
ERR10567588	ERP143068	PRJEB58031	SAMEA111507979	Sus scrofa	RNA-Seq	PAIRED	public	SAMEA111507979	Duodenum	Illumina NovaSeq 6000 paired end sequencing; PIG RNA-seq duodenum	sample157	Duodenum	SmallInt	sample157_Duodenum
ERR10567431	ERP143068	PRJEB58031	SAMEA111507979	Sus scrofa	RNA-Seq	PAIRED	public	SAMEA111507979	Duodenum	Illumina NovaSeq 6000 paired end sequencing; PIG RNA-seq duodenum	sample157	Duodenum	SmallInt	sample157_Duodenum
ERR10567380	ERP143068	PRJEB58031	SAMEA111507979	Sus scrofa	RNA-Seq	PAIRED	public	SAMEA111507979	Duodenum	Illumina NovaSeq 6000 paired end sequencing; PIG RNA-seq duodenum	sample157	Duodenum	SmallInt	sample157_Duodenum
ERR10567358	ERP143068	PRJEB58031	SAMEA111507983	Sus scrofa	RNA-Seq	PAIRED	public	SAMEA111507983	Duodenum	Illumina NovaSeq 6000 paired end sequencing; PIG RNA-seq duodenum	sample158	Duodenum	SmallInt	sample158_Duodenum
ERR10567206	ERP143068	PRJEB58031	SAMEA111507983	Sus scrofa	RNA-Seq	PAIRED	public	SAMEA111507983	Duodenum	Illumina NovaSeq 6000 paired end sequencing; PIG RNA-seq duodenum	sample158	Duodenum	SmallInt	sample158_Duodenum
ERR10567238	ERP143068	PRJEB58031	SAMEA111507983	Sus scrofa	RNA-Seq	PAIRED	public	SAMEA111507983	Duodenum	Illumina NovaSeq 6000 paired end sequencing; PIG RNA-seq duodenum	sample158	Duodenum	SmallInt	sample158_Duodenum
ERR10567268	ERP143068	PRJEB58031	SAMEA111507983	Sus scrofa	RNA-Seq	PAIRED	public	SAMEA111507983	Duodenum	Illumina NovaSeq 6000 paired end sequencing; PIG RNA-seq duodenum	sample158	Duodenum	SmallInt	sample158_Duodenum
ERR10567328	ERP143068	PRJEB58031	SAMEA111507983	Sus scrofa	RNA-Seq	PAIRED	public	SAMEA111507983	Duodenum	Illumina NovaSeq 6000 paired end sequencing; PIG RNA-seq duodenum	sample158	Duodenum	SmallInt	sample158_Duodenum
ERR10567174	ERP143068	PRJEB58031	SAMEA111507983	Sus scrofa	RNA-Seq	PAIRED	public	SAMEA111507983	Duodenum	Illumina NovaSeq 6000 paired end sequencing; PIG RNA-seq duodenum	sample158	Duodenum	SmallInt	sample158_Duodenum
ERR10567142	ERP143068	PRJEB58031	SAMEA111507983	Sus scrofa	RNA-Seq	PAIRED	public	SAMEA111507983	Duodenum	Illumina NovaSeq 6000 paired end sequencing; PIG RNA-seq duodenum	sample158	Duodenum	SmallInt	sample158_Duodenum
ERR10567298	ERP143068	PRJEB58031	SAMEA111507983	Sus scrofa	RNA-Seq	PAIRED	public	SAMEA111507983	Duodenum	Illumina NovaSeq 6000 paired end sequencing; PIG RNA-seq duodenum	sample158	Duodenum	SmallInt	sample158_Duodenum
ERR10567415	ERP143068	PRJEB58031	SAMEA111507987	Sus scrofa	RNA-Seq	PAIRED	public	SAMEA111507987	Duodenum	Illumina NovaSeq 6000 paired end sequencing; PIG RNA-seq duodenum	sample159	Duodenum	SmallInt	sample159_Duodenum
ERR10567589	ERP143068	PRJEB58031	SAMEA111507987	Sus scrofa	RNA-Seq	PAIRED	public	SAMEA111507987	Duodenum	Illumina NovaSeq 6000 paired end sequencing; PIG RNA-seq duodenum	sample159	Duodenum	SmallInt	sample159_Duodenum
ERR10567602	ERP143068	PRJEB58031	SAMEA111507987	Sus scrofa	RNA-Seq	PAIRED	public	SAMEA111507987	Duodenum	Illumina NovaSeq 6000 paired end sequencing; PIG RNA-seq duodenum	sample159	Duodenum	SmallInt	sample159_Duodenum
ERR10567381	ERP143068	PRJEB58031	SAMEA111507987	Sus scrofa	RNA-Seq	PAIRED	public	SAMEA111507987	Duodenum	Illumina NovaSeq 6000 paired end sequencing; PIG RNA-seq duodenum	sample159	Duodenum	SmallInt	sample159_Duodenum
ERR10567615	ERP143068	PRJEB58031	SAMEA111507987	Sus scrofa	RNA-Seq	PAIRED	public	SAMEA111507987	Duodenum	Illumina NovaSeq 6000 paired end sequencing; PIG RNA-seq duodenum	sample159	Duodenum	SmallInt	sample159_Duodenum
ERR10567628	ERP143068	PRJEB58031	SAMEA111507987	Sus scrofa	RNA-Seq	PAIRED	public	SAMEA111507987	Duodenum	Illumina NovaSeq 6000 paired end sequencing; PIG RNA-seq duodenum	sample159	Duodenum	SmallInt	sample159_Duodenum
ERR10567432	ERP143068	PRJEB58031	SAMEA111507987	Sus scrofa	RNA-Seq	PAIRED	public	SAMEA111507987	Duodenum	Illumina NovaSeq 6000 paired end sequencing; PIG RNA-seq duodenum	sample159	Duodenum	SmallInt	sample159_Duodenum
ERR10567398	ERP143068	PRJEB58031	SAMEA111507987	Sus scrofa	RNA-Seq	PAIRED	public	SAMEA111507987	Duodenum	Illumina NovaSeq 6000 paired end sequencing; PIG RNA-seq duodenum	sample159	Duodenum	SmallInt	sample159_Duodenum
ERR10567329	ERP143068	PRJEB58031	SAMEA111507991	Sus scrofa	RNA-Seq	PAIRED	public	SAMEA111507991	Duodenum	Illumina NovaSeq 6000 paired end sequencing; PIG RNA-seq duodenum	sample160	Duodenum	SmallInt	sample160_Duodenum
ERR10567239	ERP143068	PRJEB58031	SAMEA111507991	Sus scrofa	RNA-Seq	PAIRED	public	SAMEA111507991	Duodenum	Illumina NovaSeq 6000 paired end sequencing; PIG RNA-seq duodenum	sample160	Duodenum	SmallInt	sample160_Duodenum
ERR10567143	ERP143068	PRJEB58031	SAMEA111507991	Sus scrofa	RNA-Seq	PAIRED	public	SAMEA111507991	Duodenum	Illumina NovaSeq 6000 paired end sequencing; PIG RNA-seq duodenum	sample160	Duodenum	SmallInt	sample160_Duodenum
ERR10567175	ERP143068	PRJEB58031	SAMEA111507991	Sus scrofa	RNA-Seq	PAIRED	public	SAMEA111507991	Duodenum	Illumina NovaSeq 6000 paired end sequencing; PIG RNA-seq duodenum	sample160	Duodenum	SmallInt	sample160_Duodenum
ERR10567359	ERP143068	PRJEB58031	SAMEA111507991	Sus scrofa	RNA-Seq	PAIRED	public	SAMEA111507991	Duodenum	Illumina NovaSeq 6000 paired end sequencing; PIG RNA-seq duodenum	sample160	Duodenum	SmallInt	sample160_Duodenum
ERR10567299	ERP143068	PRJEB58031	SAMEA111507991	Sus scrofa	RNA-Seq	PAIRED	public	SAMEA111507991	Duodenum	Illumina NovaSeq 6000 paired end sequencing; PIG RNA-seq duodenum	sample160	Duodenum	SmallInt	sample160_Duodenum
ERR10567269	ERP143068	PRJEB58031	SAMEA111507991	Sus scrofa	RNA-Seq	PAIRED	public	SAMEA111507991	Duodenum	Illumina NovaSeq 6000 paired end sequencing; PIG RNA-seq duodenum	sample160	Duodenum	SmallInt	sample160_Duodenum
ERR10567207	ERP143068	PRJEB58031	SAMEA111507991	Sus scrofa	RNA-Seq	PAIRED	public	SAMEA111507991	Duodenum	Illumina NovaSeq 6000 paired end sequencing; PIG RNA-seq duodenum	sample160	Duodenum	SmallInt	sample160_Duodenum
ERR10567208	ERP143068	PRJEB58031	SAMEA111507995	Sus scrofa	RNA-Seq	PAIRED	public	SAMEA111507995	Duodenum	Illumina NovaSeq 6000 paired end sequencing; PIG RNA-seq duodenum	sample161	Duodenum	SmallInt	sample161_Duodenum
ERR10567176	ERP143068	PRJEB58031	SAMEA111507995	Sus scrofa	RNA-Seq	PAIRED	public	SAMEA111507995	Duodenum	Illumina NovaSeq 6000 paired end sequencing; PIG RNA-seq duodenum	sample161	Duodenum	SmallInt	sample161_Duodenum
ERR10567144	ERP143068	PRJEB58031	SAMEA111507995	Sus scrofa	RNA-Seq	PAIRED	public	SAMEA111507995	Duodenum	Illumina NovaSeq 6000 paired end sequencing; PIG RNA-seq duodenum	sample161	Duodenum	SmallInt	sample161_Duodenum
ERR10567300	ERP143068	PRJEB58031	SAMEA111507995	Sus scrofa	RNA-Seq	PAIRED	public	SAMEA111507995	Duodenum	Illumina NovaSeq 6000 paired end sequencing; PIG RNA-seq duodenum	sample161	Duodenum	SmallInt	sample161_Duodenum
ERR10567330	ERP143068	PRJEB58031	SAMEA111507995	Sus scrofa	RNA-Seq	PAIRED	public	SAMEA111507995	Duodenum	Illumina NovaSeq 6000 paired end sequencing; PIG RNA-seq duodenum	sample161	Duodenum	SmallInt	sample161_Duodenum
ERR10567240	ERP143068	PRJEB58031	SAMEA111507995	Sus scrofa	RNA-Seq	PAIRED	public	SAMEA111507995	Duodenum	Illumina NovaSeq 6000 paired end sequencing; PIG RNA-seq duodenum	sample161	Duodenum	SmallInt	sample161_Duodenum
ERR10567270	ERP143068	PRJEB58031	SAMEA111507995	Sus scrofa	RNA-Seq	PAIRED	public	SAMEA111507995	Duodenum	Illumina NovaSeq 6000 paired end sequencing; PIG RNA-seq duodenum	sample161	Duodenum	SmallInt	sample161_Duodenum
ERR10567360	ERP143068	PRJEB58031	SAMEA111507995	Sus scrofa	RNA-Seq	PAIRED	public	SAMEA111507995	Duodenum	Illumina NovaSeq 6000 paired end sequencing; PIG RNA-seq duodenum	sample161	Duodenum	SmallInt	sample161_Duodenum
ERR10567382	ERP143068	PRJEB58031	SAMEA111507999	Sus scrofa	RNA-Seq	PAIRED	public	SAMEA111507999	Duodenum	Illumina NovaSeq 6000 paired end sequencing; PIG RNA-seq duodenum	sample162	Duodenum	SmallInt	sample162_Duodenum
ERR10567433	ERP143068	PRJEB58031	SAMEA111507999	Sus scrofa	RNA-Seq	PAIRED	public	SAMEA111507999	Duodenum	Illumina NovaSeq 6000 paired end sequencing; PIG RNA-seq duodenum	sample162	Duodenum	SmallInt	sample162_Duodenum
ERR10567416	ERP143068	PRJEB58031	SAMEA111507999	Sus scrofa	RNA-Seq	PAIRED	public	SAMEA111507999	Duodenum	Illumina NovaSeq 6000 paired end sequencing; PIG RNA-seq duodenum	sample162	Duodenum	SmallInt	sample162_Duodenum
ERR10567629	ERP143068	PRJEB58031	SAMEA111507999	Sus scrofa	RNA-Seq	PAIRED	public	SAMEA111507999	Duodenum	Illumina NovaSeq 6000 paired end sequencing; PIG RNA-seq duodenum	sample162	Duodenum	SmallInt	sample162_Duodenum
ERR10567603	ERP143068	PRJEB58031	SAMEA111507999	Sus scrofa	RNA-Seq	PAIRED	public	SAMEA111507999	Duodenum	Illumina NovaSeq 6000 paired end sequencing; PIG RNA-seq duodenum	sample162	Duodenum	SmallInt	sample162_Duodenum
ERR10567590	ERP143068	PRJEB58031	SAMEA111507999	Sus scrofa	RNA-Seq	PAIRED	public	SAMEA111507999	Duodenum	Illumina NovaSeq 6000 paired end sequencing; PIG RNA-seq duodenum	sample162	Duodenum	SmallInt	sample162_Duodenum
ERR10567616	ERP143068	PRJEB58031	SAMEA111507999	Sus scrofa	RNA-Seq	PAIRED	public	SAMEA111507999	Duodenum	Illumina NovaSeq 6000 paired end sequencing; PIG RNA-seq duodenum	sample162	Duodenum	SmallInt	sample162_Duodenum
ERR10567399	ERP143068	PRJEB58031	SAMEA111507999	Sus scrofa	RNA-Seq	PAIRED	public	SAMEA111507999	Duodenum	Illumina NovaSeq 6000 paired end sequencing; PIG RNA-seq duodenum	sample162	Duodenum	SmallInt	sample162_Duodenum
ERR10567740	ERP143068	PRJEB58031	SAMEA111508003	Sus scrofa	RNA-Seq	PAIRED	public	SAMEA111508003	Duodenum	Illumina NovaSeq 6000 paired end sequencing; PIG RNA-seq duodenum	sample163	Duodenum	SmallInt	sample163_Duodenum
ERR10567777	ERP143068	PRJEB58031	SAMEA111508003	Sus scrofa	RNA-Seq	PAIRED	public	SAMEA111508003	Duodenum	Illumina NovaSeq 6000 paired end sequencing; PIG RNA-seq duodenum	sample163	Duodenum	SmallInt	sample163_Duodenum
ERR10567851	ERP143068	PRJEB58031	SAMEA111508003	Sus scrofa	RNA-Seq	PAIRED	public	SAMEA111508003	Duodenum	Illumina NovaSeq 6000 paired end sequencing; PIG RNA-seq duodenum	sample163	Duodenum	SmallInt	sample163_Duodenum
ERR10567666	ERP143068	PRJEB58031	SAMEA111508003	Sus scrofa	RNA-Seq	PAIRED	public	SAMEA111508003	Duodenum	Illumina NovaSeq 6000 paired end sequencing; PIG RNA-seq duodenum	sample163	Duodenum	SmallInt	sample163_Duodenum
ERR10567814	ERP143068	PRJEB58031	SAMEA111508003	Sus scrofa	RNA-Seq	PAIRED	public	SAMEA111508003	Duodenum	Illumina NovaSeq 6000 paired end sequencing; PIG RNA-seq duodenum	sample163	Duodenum	SmallInt	sample163_Duodenum
ERR10567703	ERP143068	PRJEB58031	SAMEA111508003	Sus scrofa	RNA-Seq	PAIRED	public	SAMEA111508003	Duodenum	Illumina NovaSeq 6000 paired end sequencing; PIG RNA-seq duodenum	sample163	Duodenum	SmallInt	sample163_Duodenum
ERR10567925	ERP143068	PRJEB58031	SAMEA111508003	Sus scrofa	RNA-Seq	PAIRED	public	SAMEA111508003	Duodenum	Illumina NovaSeq 6000 paired end sequencing; PIG RNA-seq duodenum	sample163	Duodenum	SmallInt	sample163_Duodenum
ERR10567888	ERP143068	PRJEB58031	SAMEA111508003	Sus scrofa	RNA-Seq	PAIRED	public	SAMEA111508003	Duodenum	Illumina NovaSeq 6000 paired end sequencing; PIG RNA-seq duodenum	sample163	Duodenum	SmallInt	sample163_Duodenum
ERR10567331	ERP143068	PRJEB58031	SAMEA111508007	Sus scrofa	RNA-Seq	PAIRED	public	SAMEA111508007	Duodenum	Illumina NovaSeq 6000 paired end sequencing; PIG RNA-seq duodenum	sample164	Duodenum	SmallInt	sample164_Duodenum
ERR10567241	ERP143068	PRJEB58031	SAMEA111508007	Sus scrofa	RNA-Seq	PAIRED	public	SAMEA111508007	Duodenum	Illumina NovaSeq 6000 paired end sequencing; PIG RNA-seq duodenum	sample164	Duodenum	SmallInt	sample164_Duodenum
ERR10567209	ERP143068	PRJEB58031	SAMEA111508007	Sus scrofa	RNA-Seq	PAIRED	public	SAMEA111508007	Duodenum	Illumina NovaSeq 6000 paired end sequencing; PIG RNA-seq duodenum	sample164	Duodenum	SmallInt	sample164_Duodenum
ERR10567145	ERP143068	PRJEB58031	SAMEA111508007	Sus scrofa	RNA-Seq	PAIRED	public	SAMEA111508007	Duodenum	Illumina NovaSeq 6000 paired end sequencing; PIG RNA-seq duodenum	sample164	Duodenum	SmallInt	sample164_Duodenum
ERR10567361	ERP143068	PRJEB58031	SAMEA111508007	Sus scrofa	RNA-Seq	PAIRED	public	SAMEA111508007	Duodenum	Illumina NovaSeq 6000 paired end sequencing; PIG RNA-seq duodenum	sample164	Duodenum	SmallInt	sample164_Duodenum
ERR10567301	ERP143068	PRJEB58031	SAMEA111508007	Sus scrofa	RNA-Seq	PAIRED	public	SAMEA111508007	Duodenum	Illumina NovaSeq 6000 paired end sequencing; PIG RNA-seq duodenum	sample164	Duodenum	SmallInt	sample164_Duodenum
ERR10567271	ERP143068	PRJEB58031	SAMEA111508007	Sus scrofa	RNA-Seq	PAIRED	public	SAMEA111508007	Duodenum	Illumina NovaSeq 6000 paired end sequencing; PIG RNA-seq duodenum	sample164	Duodenum	SmallInt	sample164_Duodenum
ERR10567177	ERP143068	PRJEB58031	SAMEA111508007	Sus scrofa	RNA-Seq	PAIRED	public	SAMEA111508007	Duodenum	Illumina NovaSeq 6000 paired end sequencing; PIG RNA-seq duodenum	sample164	Duodenum	SmallInt	sample164_Duodenum
ERR10567210	ERP143068	PRJEB58031	SAMEA111508011	Sus scrofa	RNA-Seq	PAIRED	public	SAMEA111508011	Duodenum	Illumina NovaSeq 6000 paired end sequencing; PIG RNA-seq duodenum	sample165	Duodenum	SmallInt	sample165_Duodenum
ERR10567242	ERP143068	PRJEB58031	SAMEA111508011	Sus scrofa	RNA-Seq	PAIRED	public	SAMEA111508011	Duodenum	Illumina NovaSeq 6000 paired end sequencing; PIG RNA-seq duodenum	sample165	Duodenum	SmallInt	sample165_Duodenum
ERR10567272	ERP143068	PRJEB58031	SAMEA111508011	Sus scrofa	RNA-Seq	PAIRED	public	SAMEA111508011	Duodenum	Illumina NovaSeq 6000 paired end sequencing; PIG RNA-seq duodenum	sample165	Duodenum	SmallInt	sample165_Duodenum
ERR10567362	ERP143068	PRJEB58031	SAMEA111508011	Sus scrofa	RNA-Seq	PAIRED	public	SAMEA111508011	Duodenum	Illumina NovaSeq 6000 paired end sequencing; PIG RNA-seq duodenum	sample165	Duodenum	SmallInt	sample165_Duodenum
ERR10567146	ERP143068	PRJEB58031	SAMEA111508011	Sus scrofa	RNA-Seq	PAIRED	public	SAMEA111508011	Duodenum	Illumina NovaSeq 6000 paired end sequencing; PIG RNA-seq duodenum	sample165	Duodenum	SmallInt	sample165_Duodenum
ERR10567178	ERP143068	PRJEB58031	SAMEA111508011	Sus scrofa	RNA-Seq	PAIRED	public	SAMEA111508011	Duodenum	Illumina NovaSeq 6000 paired end sequencing; PIG RNA-seq duodenum	sample165	Duodenum	SmallInt	sample165_Duodenum
ERR10567332	ERP143068	PRJEB58031	SAMEA111508011	Sus scrofa	RNA-Seq	PAIRED	public	SAMEA111508011	Duodenum	Illumina NovaSeq 6000 paired end sequencing; PIG RNA-seq duodenum	sample165	Duodenum	SmallInt	sample165_Duodenum
ERR10567302	ERP143068	PRJEB58031	SAMEA111508011	Sus scrofa	RNA-Seq	PAIRED	public	SAMEA111508011	Duodenum	Illumina NovaSeq 6000 paired end sequencing; PIG RNA-seq duodenum	sample165	Duodenum	SmallInt	sample165_Duodenum
ERR10567363	ERP143068	PRJEB58031	SAMEA111508015	Sus scrofa	RNA-Seq	PAIRED	public	SAMEA111508015	Duodenum	Illumina NovaSeq 6000 paired end sequencing; PIG RNA-seq duodenum	sample166	Duodenum	SmallInt	sample166_Duodenum
ERR10567333	ERP143068	PRJEB58031	SAMEA111508015	Sus scrofa	RNA-Seq	PAIRED	public	SAMEA111508015	Duodenum	Illumina NovaSeq 6000 paired end sequencing; PIG RNA-seq duodenum	sample166	Duodenum	SmallInt	sample166_Duodenum
ERR10567273	ERP143068	PRJEB58031	SAMEA111508015	Sus scrofa	RNA-Seq	PAIRED	public	SAMEA111508015	Duodenum	Illumina NovaSeq 6000 paired end sequencing; PIG RNA-seq duodenum	sample166	Duodenum	SmallInt	sample166_Duodenum
ERR10567211	ERP143068	PRJEB58031	SAMEA111508015	Sus scrofa	RNA-Seq	PAIRED	public	SAMEA111508015	Duodenum	Illumina NovaSeq 6000 paired end sequencing; PIG RNA-seq duodenum	sample166	Duodenum	SmallInt	sample166_Duodenum
ERR10567147	ERP143068	PRJEB58031	SAMEA111508015	Sus scrofa	RNA-Seq	PAIRED	public	SAMEA111508015	Duodenum	Illumina NovaSeq 6000 paired end sequencing; PIG RNA-seq duodenum	sample166	Duodenum	SmallInt	sample166_Duodenum
ERR10567303	ERP143068	PRJEB58031	SAMEA111508015	Sus scrofa	RNA-Seq	PAIRED	public	SAMEA111508015	Duodenum	Illumina NovaSeq 6000 paired end sequencing; PIG RNA-seq duodenum	sample166	Duodenum	SmallInt	sample166_Duodenum
ERR10567243	ERP143068	PRJEB58031	SAMEA111508015	Sus scrofa	RNA-Seq	PAIRED	public	SAMEA111508015	Duodenum	Illumina NovaSeq 6000 paired end sequencing; PIG RNA-seq duodenum	sample166	Duodenum	SmallInt	sample166_Duodenum
ERR10567179	ERP143068	PRJEB58031	SAMEA111508015	Sus scrofa	RNA-Seq	PAIRED	public	SAMEA111508015	Duodenum	Illumina NovaSeq 6000 paired end sequencing; PIG RNA-seq duodenum	sample166	Duodenum	SmallInt	sample166_Duodenum
ERR10567148	ERP143068	PRJEB58031	SAMEA111508019	Sus scrofa	RNA-Seq	PAIRED	public	SAMEA111508019	Duodenum	Illumina NovaSeq 6000 paired end sequencing; PIG RNA-seq duodenum	sample167	Duodenum	SmallInt	sample167_Duodenum
ERR10567334	ERP143068	PRJEB58031	SAMEA111508019	Sus scrofa	RNA-Seq	PAIRED	public	SAMEA111508019	Duodenum	Illumina NovaSeq 6000 paired end sequencing; PIG RNA-seq duodenum	sample167	Duodenum	SmallInt	sample167_Duodenum
ERR10567180	ERP143068	PRJEB58031	SAMEA111508019	Sus scrofa	RNA-Seq	PAIRED	public	SAMEA111508019	Duodenum	Illumina NovaSeq 6000 paired end sequencing; PIG RNA-seq duodenum	sample167	Duodenum	SmallInt	sample167_Duodenum
ERR10567212	ERP143068	PRJEB58031	SAMEA111508019	Sus scrofa	RNA-Seq	PAIRED	public	SAMEA111508019	Duodenum	Illumina NovaSeq 6000 paired end sequencing; PIG RNA-seq duodenum	sample167	Duodenum	SmallInt	sample167_Duodenum
ERR10567244	ERP143068	PRJEB58031	SAMEA111508019	Sus scrofa	RNA-Seq	PAIRED	public	SAMEA111508019	Duodenum	Illumina NovaSeq 6000 paired end sequencing; PIG RNA-seq duodenum	sample167	Duodenum	SmallInt	sample167_Duodenum
ERR10567274	ERP143068	PRJEB58031	SAMEA111508019	Sus scrofa	RNA-Seq	PAIRED	public	SAMEA111508019	Duodenum	Illumina NovaSeq 6000 paired end sequencing; PIG RNA-seq duodenum	sample167	Duodenum	SmallInt	sample167_Duodenum
ERR10567364	ERP143068	PRJEB58031	SAMEA111508019	Sus scrofa	RNA-Seq	PAIRED	public	SAMEA111508019	Duodenum	Illumina NovaSeq 6000 paired end sequencing; PIG RNA-seq duodenum	sample167	Duodenum	SmallInt	sample167_Duodenum
ERR10567304	ERP143068	PRJEB58031	SAMEA111508019	Sus scrofa	RNA-Seq	PAIRED	public	SAMEA111508019	Duodenum	Illumina NovaSeq 6000 paired end sequencing; PIG RNA-seq duodenum	sample167	Duodenum	SmallInt	sample167_Duodenum
ERR10567275	ERP143068	PRJEB58031	SAMEA111508023	Sus scrofa	RNA-Seq	PAIRED	public	SAMEA111508023	Duodenum	Illumina NovaSeq 6000 paired end sequencing; PIG RNA-seq duodenum	sample168	Duodenum	SmallInt	sample168_Duodenum
ERR10567245	ERP143068	PRJEB58031	SAMEA111508023	Sus scrofa	RNA-Seq	PAIRED	public	SAMEA111508023	Duodenum	Illumina NovaSeq 6000 paired end sequencing; PIG RNA-seq duodenum	sample168	Duodenum	SmallInt	sample168_Duodenum
ERR10567213	ERP143068	PRJEB58031	SAMEA111508023	Sus scrofa	RNA-Seq	PAIRED	public	SAMEA111508023	Duodenum	Illumina NovaSeq 6000 paired end sequencing; PIG RNA-seq duodenum	sample168	Duodenum	SmallInt	sample168_Duodenum
ERR10567149	ERP143068	PRJEB58031	SAMEA111508023	Sus scrofa	RNA-Seq	PAIRED	public	SAMEA111508023	Duodenum	Illumina NovaSeq 6000 paired end sequencing; PIG RNA-seq duodenum	sample168	Duodenum	SmallInt	sample168_Duodenum
ERR10567335	ERP143068	PRJEB58031	SAMEA111508023	Sus scrofa	RNA-Seq	PAIRED	public	SAMEA111508023	Duodenum	Illumina NovaSeq 6000 paired end sequencing; PIG RNA-seq duodenum	sample168	Duodenum	SmallInt	sample168_Duodenum
ERR10567365	ERP143068	PRJEB58031	SAMEA111508023	Sus scrofa	RNA-Seq	PAIRED	public	SAMEA111508023	Duodenum	Illumina NovaSeq 6000 paired end sequencing; PIG RNA-seq duodenum	sample168	Duodenum	SmallInt	sample168_Duodenum
ERR10567305	ERP143068	PRJEB58031	SAMEA111508023	Sus scrofa	RNA-Seq	PAIRED	public	SAMEA111508023	Duodenum	Illumina NovaSeq 6000 paired end sequencing; PIG RNA-seq duodenum	sample168	Duodenum	SmallInt	sample168_Duodenum
ERR10567181	ERP143068	PRJEB58031	SAMEA111508023	Sus scrofa	RNA-Seq	PAIRED	public	SAMEA111508023	Duodenum	Illumina NovaSeq 6000 paired end sequencing; PIG RNA-seq duodenum	sample168	Duodenum	SmallInt	sample168_Duodenum
ERR10568514	ERP143068	PRJEB58031	SAMEA111508027	Sus scrofa	RNA-Seq	PAIRED	public	SAMEA111508027	Duodenum	Illumina NovaSeq 6000 paired end sequencing; PIG RNA-seq duodenum	sample169	Duodenum	SmallInt	sample169_Duodenum
ERR10568576	ERP143068	PRJEB58031	SAMEA111508027	Sus scrofa	RNA-Seq	PAIRED	public	SAMEA111508027	Duodenum	Illumina NovaSeq 6000 paired end sequencing; PIG RNA-seq duodenum	sample169	Duodenum	SmallInt	sample169_Duodenum
ERR10568638	ERP143068	PRJEB58031	SAMEA111508027	Sus scrofa	RNA-Seq	PAIRED	public	SAMEA111508027	Duodenum	Illumina NovaSeq 6000 paired end sequencing; PIG RNA-seq duodenum	sample169	Duodenum	SmallInt	sample169_Duodenum
ERR10568762	ERP143068	PRJEB58031	SAMEA111508027	Sus scrofa	RNA-Seq	PAIRED	public	SAMEA111508027	Duodenum	Illumina NovaSeq 6000 paired end sequencing; PIG RNA-seq duodenum	sample169	Duodenum	SmallInt	sample169_Duodenum
ERR10568802	ERP143068	PRJEB58031	SAMEA111508027	Sus scrofa	RNA-Seq	PAIRED	public	SAMEA111508027	Duodenum	Illumina NovaSeq 6000 paired end sequencing; PIG RNA-seq duodenum	sample169	Duodenum	SmallInt	sample169_Duodenum
ERR10568700	ERP143068	PRJEB58031	SAMEA111508027	Sus scrofa	RNA-Seq	PAIRED	public	SAMEA111508027	Duodenum	Illumina NovaSeq 6000 paired end sequencing; PIG RNA-seq duodenum	sample169	Duodenum	SmallInt	sample169_Duodenum
ERR10568882	ERP143068	PRJEB58031	SAMEA111508027	Sus scrofa	RNA-Seq	PAIRED	public	SAMEA111508027	Duodenum	Illumina NovaSeq 6000 paired end sequencing; PIG RNA-seq duodenum	sample169	Duodenum	SmallInt	sample169_Duodenum
ERR10568842	ERP143068	PRJEB58031	SAMEA111508027	Sus scrofa	RNA-Seq	PAIRED	public	SAMEA111508027	Duodenum	Illumina NovaSeq 6000 paired end sequencing; PIG RNA-seq duodenum	sample169	Duodenum	SmallInt	sample169_Duodenum
ERR10568883	ERP143068	PRJEB58031	SAMEA111508031	Sus scrofa	RNA-Seq	PAIRED	public	SAMEA111508031	Duodenum	Illumina NovaSeq 6000 paired end sequencing; PIG RNA-seq duodenum	sample170	Duodenum	SmallInt	sample170_Duodenum
ERR10568701	ERP143068	PRJEB58031	SAMEA111508031	Sus scrofa	RNA-Seq	PAIRED	public	SAMEA111508031	Duodenum	Illumina NovaSeq 6000 paired end sequencing; PIG RNA-seq duodenum	sample170	Duodenum	SmallInt	sample170_Duodenum
ERR10568763	ERP143068	PRJEB58031	SAMEA111508031	Sus scrofa	RNA-Seq	PAIRED	public	SAMEA111508031	Duodenum	Illumina NovaSeq 6000 paired end sequencing; PIG RNA-seq duodenum	sample170	Duodenum	SmallInt	sample170_Duodenum
ERR10568803	ERP143068	PRJEB58031	SAMEA111508031	Sus scrofa	RNA-Seq	PAIRED	public	SAMEA111508031	Duodenum	Illumina NovaSeq 6000 paired end sequencing; PIG RNA-seq duodenum	sample170	Duodenum	SmallInt	sample170_Duodenum
ERR10568843	ERP143068	PRJEB58031	SAMEA111508031	Sus scrofa	RNA-Seq	PAIRED	public	SAMEA111508031	Duodenum	Illumina NovaSeq 6000 paired end sequencing; PIG RNA-seq duodenum	sample170	Duodenum	SmallInt	sample170_Duodenum
ERR10568515	ERP143068	PRJEB58031	SAMEA111508031	Sus scrofa	RNA-Seq	PAIRED	public	SAMEA111508031	Duodenum	Illumina NovaSeq 6000 paired end sequencing; PIG RNA-seq duodenum	sample170	Duodenum	SmallInt	sample170_Duodenum
ERR10568577	ERP143068	PRJEB58031	SAMEA111508031	Sus scrofa	RNA-Seq	PAIRED	public	SAMEA111508031	Duodenum	Illumina NovaSeq 6000 paired end sequencing; PIG RNA-seq duodenum	sample170	Duodenum	SmallInt	sample170_Duodenum
ERR10568639	ERP143068	PRJEB58031	SAMEA111508031	Sus scrofa	RNA-Seq	PAIRED	public	SAMEA111508031	Duodenum	Illumina NovaSeq 6000 paired end sequencing; PIG RNA-seq duodenum	sample170	Duodenum	SmallInt	sample170_Duodenum
ERR10568578	ERP143068	PRJEB58031	SAMEA111508035	Sus scrofa	RNA-Seq	PAIRED	public	SAMEA111508035	Duodenum	Illumina NovaSeq 6000 paired end sequencing; PIG RNA-seq duodenum	sample171	Duodenum	SmallInt	sample171_Duodenum
ERR10568844	ERP143068	PRJEB58031	SAMEA111508035	Sus scrofa	RNA-Seq	PAIRED	public	SAMEA111508035	Duodenum	Illumina NovaSeq 6000 paired end sequencing; PIG RNA-seq duodenum	sample171	Duodenum	SmallInt	sample171_Duodenum
ERR10568640	ERP143068	PRJEB58031	SAMEA111508035	Sus scrofa	RNA-Seq	PAIRED	public	SAMEA111508035	Duodenum	Illumina NovaSeq 6000 paired end sequencing; PIG RNA-seq duodenum	sample171	Duodenum	SmallInt	sample171_Duodenum
ERR10568516	ERP143068	PRJEB58031	SAMEA111508035	Sus scrofa	RNA-Seq	PAIRED	public	SAMEA111508035	Duodenum	Illumina NovaSeq 6000 paired end sequencing; PIG RNA-seq duodenum	sample171	Duodenum	SmallInt	sample171_Duodenum
ERR10568804	ERP143068	PRJEB58031	SAMEA111508035	Sus scrofa	RNA-Seq	PAIRED	public	SAMEA111508035	Duodenum	Illumina NovaSeq 6000 paired end sequencing; PIG RNA-seq duodenum	sample171	Duodenum	SmallInt	sample171_Duodenum
ERR10568764	ERP143068	PRJEB58031	SAMEA111508035	Sus scrofa	RNA-Seq	PAIRED	public	SAMEA111508035	Duodenum	Illumina NovaSeq 6000 paired end sequencing; PIG RNA-seq duodenum	sample171	Duodenum	SmallInt	sample171_Duodenum
ERR10568702	ERP143068	PRJEB58031	SAMEA111508035	Sus scrofa	RNA-Seq	PAIRED	public	SAMEA111508035	Duodenum	Illumina NovaSeq 6000 paired end sequencing; PIG RNA-seq duodenum	sample171	Duodenum	SmallInt	sample171_Duodenum
ERR10568884	ERP143068	PRJEB58031	SAMEA111508035	Sus scrofa	RNA-Seq	PAIRED	public	SAMEA111508035	Duodenum	Illumina NovaSeq 6000 paired end sequencing; PIG RNA-seq duodenum	sample171	Duodenum	SmallInt	sample171_Duodenum
ERR10569026	ERP143068	PRJEB58031	SAMEA111508039	Sus scrofa	RNA-Seq	PAIRED	public	SAMEA111508039	Duodenum	Illumina NovaSeq 6000 paired end sequencing; PIG RNA-seq duodenum	sample172	Duodenum	SmallInt	sample172_Duodenum
ERR10569086	ERP143068	PRJEB58031	SAMEA111508039	Sus scrofa	RNA-Seq	PAIRED	public	SAMEA111508039	Duodenum	Illumina NovaSeq 6000 paired end sequencing; PIG RNA-seq duodenum	sample172	Duodenum	SmallInt	sample172_Duodenum
ERR10569006	ERP143068	PRJEB58031	SAMEA111508039	Sus scrofa	RNA-Seq	PAIRED	public	SAMEA111508039	Duodenum	Illumina NovaSeq 6000 paired end sequencing; PIG RNA-seq duodenum	sample172	Duodenum	SmallInt	sample172_Duodenum
ERR10569046	ERP143068	PRJEB58031	SAMEA111508039	Sus scrofa	RNA-Seq	PAIRED	public	SAMEA111508039	Duodenum	Illumina NovaSeq 6000 paired end sequencing; PIG RNA-seq duodenum	sample172	Duodenum	SmallInt	sample172_Duodenum
ERR10569066	ERP143068	PRJEB58031	SAMEA111508039	Sus scrofa	RNA-Seq	PAIRED	public	SAMEA111508039	Duodenum	Illumina NovaSeq 6000 paired end sequencing; PIG RNA-seq duodenum	sample172	Duodenum	SmallInt	sample172_Duodenum
ERR10569106	ERP143068	PRJEB58031	SAMEA111508039	Sus scrofa	RNA-Seq	PAIRED	public	SAMEA111508039	Duodenum	Illumina NovaSeq 6000 paired end sequencing; PIG RNA-seq duodenum	sample172	Duodenum	SmallInt	sample172_Duodenum
ERR10569126	ERP143068	PRJEB58031	SAMEA111508039	Sus scrofa	RNA-Seq	PAIRED	public	SAMEA111508039	Duodenum	Illumina NovaSeq 6000 paired end sequencing; PIG RNA-seq duodenum	sample172	Duodenum	SmallInt	sample172_Duodenum
ERR10569146	ERP143068	PRJEB58031	SAMEA111508039	Sus scrofa	RNA-Seq	PAIRED	public	SAMEA111508039	Duodenum	Illumina NovaSeq 6000 paired end sequencing; PIG RNA-seq duodenum	sample172	Duodenum	SmallInt	sample172_Duodenum
ERR10569220	ERP143068	PRJEB58031	SAMEA111508043	Sus scrofa	RNA-Seq	PAIRED	public	SAMEA111508043	Duodenum	Illumina NovaSeq 6000 paired end sequencing; PIG RNA-seq duodenum	sample173	Duodenum	SmallInt	sample173_Duodenum
ERR10569166	ERP143068	PRJEB58031	SAMEA111508043	Sus scrofa	RNA-Seq	PAIRED	public	SAMEA111508043	Duodenum	Illumina NovaSeq 6000 paired end sequencing; PIG RNA-seq duodenum	sample173	Duodenum	SmallInt	sample173_Duodenum
ERR10569184	ERP143068	PRJEB58031	SAMEA111508043	Sus scrofa	RNA-Seq	PAIRED	public	SAMEA111508043	Duodenum	Illumina NovaSeq 6000 paired end sequencing; PIG RNA-seq duodenum	sample173	Duodenum	SmallInt	sample173_Duodenum
ERR10568970	ERP143068	PRJEB58031	SAMEA111508043	Sus scrofa	RNA-Seq	PAIRED	public	SAMEA111508043	Duodenum	Illumina NovaSeq 6000 paired end sequencing; PIG RNA-seq duodenum	sample173	Duodenum	SmallInt	sample173_Duodenum
ERR10568988	ERP143068	PRJEB58031	SAMEA111508043	Sus scrofa	RNA-Seq	PAIRED	public	SAMEA111508043	Duodenum	Illumina NovaSeq 6000 paired end sequencing; PIG RNA-seq duodenum	sample173	Duodenum	SmallInt	sample173_Duodenum
ERR10569202	ERP143068	PRJEB58031	SAMEA111508043	Sus scrofa	RNA-Seq	PAIRED	public	SAMEA111508043	Duodenum	Illumina NovaSeq 6000 paired end sequencing; PIG RNA-seq duodenum	sample173	Duodenum	SmallInt	sample173_Duodenum
ERR10568934	ERP143068	PRJEB58031	SAMEA111508043	Sus scrofa	RNA-Seq	PAIRED	public	SAMEA111508043	Duodenum	Illumina NovaSeq 6000 paired end sequencing; PIG RNA-seq duodenum	sample173	Duodenum	SmallInt	sample173_Duodenum
ERR10568952	ERP143068	PRJEB58031	SAMEA111508043	Sus scrofa	RNA-Seq	PAIRED	public	SAMEA111508043	Duodenum	Illumina NovaSeq 6000 paired end sequencing; PIG RNA-seq duodenum	sample173	Duodenum	SmallInt	sample173_Duodenum
ERR10569203	ERP143068	PRJEB58031	SAMEA111508047	Sus scrofa	RNA-Seq	PAIRED	public	SAMEA111508047	Duodenum	Illumina NovaSeq 6000 paired end sequencing; PIG RNA-seq duodenum	sample174	Duodenum	SmallInt	sample174_Duodenum
ERR10568971	ERP143068	PRJEB58031	SAMEA111508047	Sus scrofa	RNA-Seq	PAIRED	public	SAMEA111508047	Duodenum	Illumina NovaSeq 6000 paired end sequencing; PIG RNA-seq duodenum	sample174	Duodenum	SmallInt	sample174_Duodenum
ERR10568989	ERP143068	PRJEB58031	SAMEA111508047	Sus scrofa	RNA-Seq	PAIRED	public	SAMEA111508047	Duodenum	Illumina NovaSeq 6000 paired end sequencing; PIG RNA-seq duodenum	sample174	Duodenum	SmallInt	sample174_Duodenum
ERR10568935	ERP143068	PRJEB58031	SAMEA111508047	Sus scrofa	RNA-Seq	PAIRED	public	SAMEA111508047	Duodenum	Illumina NovaSeq 6000 paired end sequencing; PIG RNA-seq duodenum	sample174	Duodenum	SmallInt	sample174_Duodenum
ERR10568953	ERP143068	PRJEB58031	SAMEA111508047	Sus scrofa	RNA-Seq	PAIRED	public	SAMEA111508047	Duodenum	Illumina NovaSeq 6000 paired end sequencing; PIG RNA-seq duodenum	sample174	Duodenum	SmallInt	sample174_Duodenum
ERR10569185	ERP143068	PRJEB58031	SAMEA111508047	Sus scrofa	RNA-Seq	PAIRED	public	SAMEA111508047	Duodenum	Illumina NovaSeq 6000 paired end sequencing; PIG RNA-seq duodenum	sample174	Duodenum	SmallInt	sample174_Duodenum
ERR10569167	ERP143068	PRJEB58031	SAMEA111508047	Sus scrofa	RNA-Seq	PAIRED	public	SAMEA111508047	Duodenum	Illumina NovaSeq 6000 paired end sequencing; PIG RNA-seq duodenum	sample174	Duodenum	SmallInt	sample174_Duodenum
ERR10569221	ERP143068	PRJEB58031	SAMEA111508047	Sus scrofa	RNA-Seq	PAIRED	public	SAMEA111508047	Duodenum	Illumina NovaSeq 6000 paired end sequencing; PIG RNA-seq duodenum	sample174	Duodenum	SmallInt	sample174_Duodenum
ERR10569222	ERP143068	PRJEB58031	SAMEA111508051	Sus scrofa	RNA-Seq	PAIRED	public	SAMEA111508051	Duodenum	Illumina NovaSeq 6000 paired end sequencing; PIG RNA-seq duodenum	sample175	Duodenum	SmallInt	sample175_Duodenum
ERR10569168	ERP143068	PRJEB58031	SAMEA111508051	Sus scrofa	RNA-Seq	PAIRED	public	SAMEA111508051	Duodenum	Illumina NovaSeq 6000 paired end sequencing; PIG RNA-seq duodenum	sample175	Duodenum	SmallInt	sample175_Duodenum
ERR10569186	ERP143068	PRJEB58031	SAMEA111508051	Sus scrofa	RNA-Seq	PAIRED	public	SAMEA111508051	Duodenum	Illumina NovaSeq 6000 paired end sequencing; PIG RNA-seq duodenum	sample175	Duodenum	SmallInt	sample175_Duodenum
ERR10568954	ERP143068	PRJEB58031	SAMEA111508051	Sus scrofa	RNA-Seq	PAIRED	public	SAMEA111508051	Duodenum	Illumina NovaSeq 6000 paired end sequencing; PIG RNA-seq duodenum	sample175	Duodenum	SmallInt	sample175_Duodenum
ERR10568936	ERP143068	PRJEB58031	SAMEA111508051	Sus scrofa	RNA-Seq	PAIRED	public	SAMEA111508051	Duodenum	Illumina NovaSeq 6000 paired end sequencing; PIG RNA-seq duodenum	sample175	Duodenum	SmallInt	sample175_Duodenum
ERR10568990	ERP143068	PRJEB58031	SAMEA111508051	Sus scrofa	RNA-Seq	PAIRED	public	SAMEA111508051	Duodenum	Illumina NovaSeq 6000 paired end sequencing; PIG RNA-seq duodenum	sample175	Duodenum	SmallInt	sample175_Duodenum
ERR10568972	ERP143068	PRJEB58031	SAMEA111508051	Sus scrofa	RNA-Seq	PAIRED	public	SAMEA111508051	Duodenum	Illumina NovaSeq 6000 paired end sequencing; PIG RNA-seq duodenum	sample175	Duodenum	SmallInt	sample175_Duodenum
ERR10569204	ERP143068	PRJEB58031	SAMEA111508051	Sus scrofa	RNA-Seq	PAIRED	public	SAMEA111508051	Duodenum	Illumina NovaSeq 6000 paired end sequencing; PIG RNA-seq duodenum	sample175	Duodenum	SmallInt	sample175_Duodenum
ERR10568845	ERP143068	PRJEB58031	SAMEA111508055	Sus scrofa	RNA-Seq	PAIRED	public	SAMEA111508055	Duodenum	Illumina NovaSeq 6000 paired end sequencing; PIG RNA-seq duodenum	sample176	Duodenum	SmallInt	sample176_Duodenum
ERR10568885	ERP143068	PRJEB58031	SAMEA111508055	Sus scrofa	RNA-Seq	PAIRED	public	SAMEA111508055	Duodenum	Illumina NovaSeq 6000 paired end sequencing; PIG RNA-seq duodenum	sample176	Duodenum	SmallInt	sample176_Duodenum
ERR10568703	ERP143068	PRJEB58031	SAMEA111508055	Sus scrofa	RNA-Seq	PAIRED	public	SAMEA111508055	Duodenum	Illumina NovaSeq 6000 paired end sequencing; PIG RNA-seq duodenum	sample176	Duodenum	SmallInt	sample176_Duodenum
ERR10568805	ERP143068	PRJEB58031	SAMEA111508055	Sus scrofa	RNA-Seq	PAIRED	public	SAMEA111508055	Duodenum	Illumina NovaSeq 6000 paired end sequencing; PIG RNA-seq duodenum	sample176	Duodenum	SmallInt	sample176_Duodenum
ERR10568641	ERP143068	PRJEB58031	SAMEA111508055	Sus scrofa	RNA-Seq	PAIRED	public	SAMEA111508055	Duodenum	Illumina NovaSeq 6000 paired end sequencing; PIG RNA-seq duodenum	sample176	Duodenum	SmallInt	sample176_Duodenum
ERR10568765	ERP143068	PRJEB58031	SAMEA111508055	Sus scrofa	RNA-Seq	PAIRED	public	SAMEA111508055	Duodenum	Illumina NovaSeq 6000 paired end sequencing; PIG RNA-seq duodenum	sample176	Duodenum	SmallInt	sample176_Duodenum
ERR10568517	ERP143068	PRJEB58031	SAMEA111508055	Sus scrofa	RNA-Seq	PAIRED	public	SAMEA111508055	Duodenum	Illumina NovaSeq 6000 paired end sequencing; PIG RNA-seq duodenum	sample176	Duodenum	SmallInt	sample176_Duodenum
ERR10568579	ERP143068	PRJEB58031	SAMEA111508055	Sus scrofa	RNA-Seq	PAIRED	public	SAMEA111508055	Duodenum	Illumina NovaSeq 6000 paired end sequencing; PIG RNA-seq duodenum	sample176	Duodenum	SmallInt	sample176_Duodenum
ERR10568949	ERP143068	PRJEB58031	SAMEA111508059	Sus scrofa	RNA-Seq	PAIRED	public	SAMEA111508059	Duodenum	Illumina NovaSeq 6000 paired end sequencing; PIG RNA-seq duodenum	sample177	Duodenum	SmallInt	sample177_Duodenum
ERR10568985	ERP143068	PRJEB58031	SAMEA111508059	Sus scrofa	RNA-Seq	PAIRED	public	SAMEA111508059	Duodenum	Illumina NovaSeq 6000 paired end sequencing; PIG RNA-seq duodenum	sample177	Duodenum	SmallInt	sample177_Duodenum
ERR10569217	ERP143068	PRJEB58031	SAMEA111508059	Sus scrofa	RNA-Seq	PAIRED	public	SAMEA111508059	Duodenum	Illumina NovaSeq 6000 paired end sequencing; PIG RNA-seq duodenum	sample177	Duodenum	SmallInt	sample177_Duodenum
ERR10569235	ERP143068	PRJEB58031	SAMEA111508059	Sus scrofa	RNA-Seq	PAIRED	public	SAMEA111508059	Duodenum	Illumina NovaSeq 6000 paired end sequencing; PIG RNA-seq duodenum	sample177	Duodenum	SmallInt	sample177_Duodenum
ERR10569199	ERP143068	PRJEB58031	SAMEA111508059	Sus scrofa	RNA-Seq	PAIRED	public	SAMEA111508059	Duodenum	Illumina NovaSeq 6000 paired end sequencing; PIG RNA-seq duodenum	sample177	Duodenum	SmallInt	sample177_Duodenum
ERR10569181	ERP143068	PRJEB58031	SAMEA111508059	Sus scrofa	RNA-Seq	PAIRED	public	SAMEA111508059	Duodenum	Illumina NovaSeq 6000 paired end sequencing; PIG RNA-seq duodenum	sample177	Duodenum	SmallInt	sample177_Duodenum
ERR10568967	ERP143068	PRJEB58031	SAMEA111508059	Sus scrofa	RNA-Seq	PAIRED	public	SAMEA111508059	Duodenum	Illumina NovaSeq 6000 paired end sequencing; PIG RNA-seq duodenum	sample177	Duodenum	SmallInt	sample177_Duodenum
ERR10569003	ERP143068	PRJEB58031	SAMEA111508059	Sus scrofa	RNA-Seq	PAIRED	public	SAMEA111508059	Duodenum	Illumina NovaSeq 6000 paired end sequencing; PIG RNA-seq duodenum	sample177	Duodenum	SmallInt	sample177_Duodenum
ERR10568991	ERP143068	PRJEB58031	SAMEA111508063	Sus scrofa	RNA-Seq	PAIRED	public	SAMEA111508063	Duodenum	Illumina NovaSeq 6000 paired end sequencing; PIG RNA-seq duodenum	sample178	Duodenum	SmallInt	sample178_Duodenum
ERR10569205	ERP143068	PRJEB58031	SAMEA111508063	Sus scrofa	RNA-Seq	PAIRED	public	SAMEA111508063	Duodenum	Illumina NovaSeq 6000 paired end sequencing; PIG RNA-seq duodenum	sample178	Duodenum	SmallInt	sample178_Duodenum
ERR10568955	ERP143068	PRJEB58031	SAMEA111508063	Sus scrofa	RNA-Seq	PAIRED	public	SAMEA111508063	Duodenum	Illumina NovaSeq 6000 paired end sequencing; PIG RNA-seq duodenum	sample178	Duodenum	SmallInt	sample178_Duodenum
ERR10568937	ERP143068	PRJEB58031	SAMEA111508063	Sus scrofa	RNA-Seq	PAIRED	public	SAMEA111508063	Duodenum	Illumina NovaSeq 6000 paired end sequencing; PIG RNA-seq duodenum	sample178	Duodenum	SmallInt	sample178_Duodenum
ERR10569223	ERP143068	PRJEB58031	SAMEA111508063	Sus scrofa	RNA-Seq	PAIRED	public	SAMEA111508063	Duodenum	Illumina NovaSeq 6000 paired end sequencing; PIG RNA-seq duodenum	sample178	Duodenum	SmallInt	sample178_Duodenum
ERR10569187	ERP143068	PRJEB58031	SAMEA111508063	Sus scrofa	RNA-Seq	PAIRED	public	SAMEA111508063	Duodenum	Illumina NovaSeq 6000 paired end sequencing; PIG RNA-seq duodenum	sample178	Duodenum	SmallInt	sample178_Duodenum
ERR10569169	ERP143068	PRJEB58031	SAMEA111508063	Sus scrofa	RNA-Seq	PAIRED	public	SAMEA111508063	Duodenum	Illumina NovaSeq 6000 paired end sequencing; PIG RNA-seq duodenum	sample178	Duodenum	SmallInt	sample178_Duodenum
ERR10568973	ERP143068	PRJEB58031	SAMEA111508063	Sus scrofa	RNA-Seq	PAIRED	public	SAMEA111508063	Duodenum	Illumina NovaSeq 6000 paired end sequencing; PIG RNA-seq duodenum	sample178	Duodenum	SmallInt	sample178_Duodenum
ERR10569147	ERP143068	PRJEB58031	SAMEA111508067	Sus scrofa	RNA-Seq	PAIRED	public	SAMEA111508067	Duodenum	Illumina NovaSeq 6000 paired end sequencing; PIG RNA-seq duodenum	sample179	Duodenum	SmallInt	sample179_Duodenum
ERR10569127	ERP143068	PRJEB58031	SAMEA111508067	Sus scrofa	RNA-Seq	PAIRED	public	SAMEA111508067	Duodenum	Illumina NovaSeq 6000 paired end sequencing; PIG RNA-seq duodenum	sample179	Duodenum	SmallInt	sample179_Duodenum
ERR10569107	ERP143068	PRJEB58031	SAMEA111508067	Sus scrofa	RNA-Seq	PAIRED	public	SAMEA111508067	Duodenum	Illumina NovaSeq 6000 paired end sequencing; PIG RNA-seq duodenum	sample179	Duodenum	SmallInt	sample179_Duodenum
ERR10569067	ERP143068	PRJEB58031	SAMEA111508067	Sus scrofa	RNA-Seq	PAIRED	public	SAMEA111508067	Duodenum	Illumina NovaSeq 6000 paired end sequencing; PIG RNA-seq duodenum	sample179	Duodenum	SmallInt	sample179_Duodenum
ERR10569007	ERP143068	PRJEB58031	SAMEA111508067	Sus scrofa	RNA-Seq	PAIRED	public	SAMEA111508067	Duodenum	Illumina NovaSeq 6000 paired end sequencing; PIG RNA-seq duodenum	sample179	Duodenum	SmallInt	sample179_Duodenum
ERR10569047	ERP143068	PRJEB58031	SAMEA111508067	Sus scrofa	RNA-Seq	PAIRED	public	SAMEA111508067	Duodenum	Illumina NovaSeq 6000 paired end sequencing; PIG RNA-seq duodenum	sample179	Duodenum	SmallInt	sample179_Duodenum
ERR10569087	ERP143068	PRJEB58031	SAMEA111508067	Sus scrofa	RNA-Seq	PAIRED	public	SAMEA111508067	Duodenum	Illumina NovaSeq 6000 paired end sequencing; PIG RNA-seq duodenum	sample179	Duodenum	SmallInt	sample179_Duodenum
ERR10569027	ERP143068	PRJEB58031	SAMEA111508067	Sus scrofa	RNA-Seq	PAIRED	public	SAMEA111508067	Duodenum	Illumina NovaSeq 6000 paired end sequencing; PIG RNA-seq duodenum	sample179	Duodenum	SmallInt	sample179_Duodenum
ERR10569008	ERP143068	PRJEB58031	SAMEA111508071	Sus scrofa	RNA-Seq	PAIRED	public	SAMEA111508071	Duodenum	Illumina NovaSeq 6000 paired end sequencing; PIG RNA-seq duodenum	sample180	Duodenum	SmallInt	sample180_Duodenum
ERR10569108	ERP143068	PRJEB58031	SAMEA111508071	Sus scrofa	RNA-Seq	PAIRED	public	SAMEA111508071	Duodenum	Illumina NovaSeq 6000 paired end sequencing; PIG RNA-seq duodenum	sample180	Duodenum	SmallInt	sample180_Duodenum
ERR10569128	ERP143068	PRJEB58031	SAMEA111508071	Sus scrofa	RNA-Seq	PAIRED	public	SAMEA111508071	Duodenum	Illumina NovaSeq 6000 paired end sequencing; PIG RNA-seq duodenum	sample180	Duodenum	SmallInt	sample180_Duodenum
ERR10569028	ERP143068	PRJEB58031	SAMEA111508071	Sus scrofa	RNA-Seq	PAIRED	public	SAMEA111508071	Duodenum	Illumina NovaSeq 6000 paired end sequencing; PIG RNA-seq duodenum	sample180	Duodenum	SmallInt	sample180_Duodenum
ERR10569068	ERP143068	PRJEB58031	SAMEA111508071	Sus scrofa	RNA-Seq	PAIRED	public	SAMEA111508071	Duodenum	Illumina NovaSeq 6000 paired end sequencing; PIG RNA-seq duodenum	sample180	Duodenum	SmallInt	sample180_Duodenum
ERR10569048	ERP143068	PRJEB58031	SAMEA111508071	Sus scrofa	RNA-Seq	PAIRED	public	SAMEA111508071	Duodenum	Illumina NovaSeq 6000 paired end sequencing; PIG RNA-seq duodenum	sample180	Duodenum	SmallInt	sample180_Duodenum
ERR10569088	ERP143068	PRJEB58031	SAMEA111508071	Sus scrofa	RNA-Seq	PAIRED	public	SAMEA111508071	Duodenum	Illumina NovaSeq 6000 paired end sequencing; PIG RNA-seq duodenum	sample180	Duodenum	SmallInt	sample180_Duodenum
ERR10569148	ERP143068	PRJEB58031	SAMEA111508071	Sus scrofa	RNA-Seq	PAIRED	public	SAMEA111508071	Duodenum	Illumina NovaSeq 6000 paired end sequencing; PIG RNA-seq duodenum	sample180	Duodenum	SmallInt	sample180_Duodenum
ERR10568580	ERP143068	PRJEB58031	SAMEA111508075	Sus scrofa	RNA-Seq	PAIRED	public	SAMEA111508075	Duodenum	Illumina NovaSeq 6000 paired end sequencing; PIG RNA-seq duodenum	sample181	Duodenum	SmallInt	sample181_Duodenum
ERR10568642	ERP143068	PRJEB58031	SAMEA111508075	Sus scrofa	RNA-Seq	PAIRED	public	SAMEA111508075	Duodenum	Illumina NovaSeq 6000 paired end sequencing; PIG RNA-seq duodenum	sample181	Duodenum	SmallInt	sample181_Duodenum
ERR10568518	ERP143068	PRJEB58031	SAMEA111508075	Sus scrofa	RNA-Seq	PAIRED	public	SAMEA111508075	Duodenum	Illumina NovaSeq 6000 paired end sequencing; PIG RNA-seq duodenum	sample181	Duodenum	SmallInt	sample181_Duodenum
ERR10568846	ERP143068	PRJEB58031	SAMEA111508075	Sus scrofa	RNA-Seq	PAIRED	public	SAMEA111508075	Duodenum	Illumina NovaSeq 6000 paired end sequencing; PIG RNA-seq duodenum	sample181	Duodenum	SmallInt	sample181_Duodenum
ERR10568886	ERP143068	PRJEB58031	SAMEA111508075	Sus scrofa	RNA-Seq	PAIRED	public	SAMEA111508075	Duodenum	Illumina NovaSeq 6000 paired end sequencing; PIG RNA-seq duodenum	sample181	Duodenum	SmallInt	sample181_Duodenum
ERR10568766	ERP143068	PRJEB58031	SAMEA111508075	Sus scrofa	RNA-Seq	PAIRED	public	SAMEA111508075	Duodenum	Illumina NovaSeq 6000 paired end sequencing; PIG RNA-seq duodenum	sample181	Duodenum	SmallInt	sample181_Duodenum
ERR10568806	ERP143068	PRJEB58031	SAMEA111508075	Sus scrofa	RNA-Seq	PAIRED	public	SAMEA111508075	Duodenum	Illumina NovaSeq 6000 paired end sequencing; PIG RNA-seq duodenum	sample181	Duodenum	SmallInt	sample181_Duodenum
ERR10568704	ERP143068	PRJEB58031	SAMEA111508075	Sus scrofa	RNA-Seq	PAIRED	public	SAMEA111508075	Duodenum	Illumina NovaSeq 6000 paired end sequencing; PIG RNA-seq duodenum	sample181	Duodenum	SmallInt	sample181_Duodenum
ERR10568767	ERP143068	PRJEB58031	SAMEA111508079	Sus scrofa	RNA-Seq	PAIRED	public	SAMEA111508079	Duodenum	Illumina NovaSeq 6000 paired end sequencing; PIG RNA-seq duodenum	sample182	Duodenum	SmallInt	sample182_Duodenum
ERR10568807	ERP143068	PRJEB58031	SAMEA111508079	Sus scrofa	RNA-Seq	PAIRED	public	SAMEA111508079	Duodenum	Illumina NovaSeq 6000 paired end sequencing; PIG RNA-seq duodenum	sample182	Duodenum	SmallInt	sample182_Duodenum
ERR10568643	ERP143068	PRJEB58031	SAMEA111508079	Sus scrofa	RNA-Seq	PAIRED	public	SAMEA111508079	Duodenum	Illumina NovaSeq 6000 paired end sequencing; PIG RNA-seq duodenum	sample182	Duodenum	SmallInt	sample182_Duodenum
ERR10568705	ERP143068	PRJEB58031	SAMEA111508079	Sus scrofa	RNA-Seq	PAIRED	public	SAMEA111508079	Duodenum	Illumina NovaSeq 6000 paired end sequencing; PIG RNA-seq duodenum	sample182	Duodenum	SmallInt	sample182_Duodenum
ERR10568887	ERP143068	PRJEB58031	SAMEA111508079	Sus scrofa	RNA-Seq	PAIRED	public	SAMEA111508079	Duodenum	Illumina NovaSeq 6000 paired end sequencing; PIG RNA-seq duodenum	sample182	Duodenum	SmallInt	sample182_Duodenum
ERR10568847	ERP143068	PRJEB58031	SAMEA111508079	Sus scrofa	RNA-Seq	PAIRED	public	SAMEA111508079	Duodenum	Illumina NovaSeq 6000 paired end sequencing; PIG RNA-seq duodenum	sample182	Duodenum	SmallInt	sample182_Duodenum
ERR10568519	ERP143068	PRJEB58031	SAMEA111508079	Sus scrofa	RNA-Seq	PAIRED	public	SAMEA111508079	Duodenum	Illumina NovaSeq 6000 paired end sequencing; PIG RNA-seq duodenum	sample182	Duodenum	SmallInt	sample182_Duodenum
ERR10568581	ERP143068	PRJEB58031	SAMEA111508079	Sus scrofa	RNA-Seq	PAIRED	public	SAMEA111508079	Duodenum	Illumina NovaSeq 6000 paired end sequencing; PIG RNA-seq duodenum	sample182	Duodenum	SmallInt	sample182_Duodenum
ERR10568582	ERP143068	PRJEB58031	SAMEA111508083	Sus scrofa	RNA-Seq	PAIRED	public	SAMEA111508083	Duodenum	Illumina NovaSeq 6000 paired end sequencing; PIG RNA-seq duodenum	sample183	Duodenum	SmallInt	sample183_Duodenum
ERR10568644	ERP143068	PRJEB58031	SAMEA111508083	Sus scrofa	RNA-Seq	PAIRED	public	SAMEA111508083	Duodenum	Illumina NovaSeq 6000 paired end sequencing; PIG RNA-seq duodenum	sample183	Duodenum	SmallInt	sample183_Duodenum
ERR10568808	ERP143068	PRJEB58031	SAMEA111508083	Sus scrofa	RNA-Seq	PAIRED	public	SAMEA111508083	Duodenum	Illumina NovaSeq 6000 paired end sequencing; PIG RNA-seq duodenum	sample183	Duodenum	SmallInt	sample183_Duodenum
ERR10568768	ERP143068	PRJEB58031	SAMEA111508083	Sus scrofa	RNA-Seq	PAIRED	public	SAMEA111508083	Duodenum	Illumina NovaSeq 6000 paired end sequencing; PIG RNA-seq duodenum	sample183	Duodenum	SmallInt	sample183_Duodenum
ERR10568520	ERP143068	PRJEB58031	SAMEA111508083	Sus scrofa	RNA-Seq	PAIRED	public	SAMEA111508083	Duodenum	Illumina NovaSeq 6000 paired end sequencing; PIG RNA-seq duodenum	sample183	Duodenum	SmallInt	sample183_Duodenum
ERR10568706	ERP143068	PRJEB58031	SAMEA111508083	Sus scrofa	RNA-Seq	PAIRED	public	SAMEA111508083	Duodenum	Illumina NovaSeq 6000 paired end sequencing; PIG RNA-seq duodenum	sample183	Duodenum	SmallInt	sample183_Duodenum
ERR10568848	ERP143068	PRJEB58031	SAMEA111508083	Sus scrofa	RNA-Seq	PAIRED	public	SAMEA111508083	Duodenum	Illumina NovaSeq 6000 paired end sequencing; PIG RNA-seq duodenum	sample183	Duodenum	SmallInt	sample183_Duodenum
ERR10568888	ERP143068	PRJEB58031	SAMEA111508083	Sus scrofa	RNA-Seq	PAIRED	public	SAMEA111508083	Duodenum	Illumina NovaSeq 6000 paired end sequencing; PIG RNA-seq duodenum	sample183	Duodenum	SmallInt	sample183_Duodenum
ERR10568956	ERP143068	PRJEB58031	SAMEA111508087	Sus scrofa	RNA-Seq	PAIRED	public	SAMEA111508087	Duodenum	Illumina NovaSeq 6000 paired end sequencing; PIG RNA-seq duodenum	sample184	Duodenum	SmallInt	sample184_Duodenum
ERR10568974	ERP143068	PRJEB58031	SAMEA111508087	Sus scrofa	RNA-Seq	PAIRED	public	SAMEA111508087	Duodenum	Illumina NovaSeq 6000 paired end sequencing; PIG RNA-seq duodenum	sample184	Duodenum	SmallInt	sample184_Duodenum
ERR10569206	ERP143068	PRJEB58031	SAMEA111508087	Sus scrofa	RNA-Seq	PAIRED	public	SAMEA111508087	Duodenum	Illumina NovaSeq 6000 paired end sequencing; PIG RNA-seq duodenum	sample184	Duodenum	SmallInt	sample184_Duodenum
ERR10568992	ERP143068	PRJEB58031	SAMEA111508087	Sus scrofa	RNA-Seq	PAIRED	public	SAMEA111508087	Duodenum	Illumina NovaSeq 6000 paired end sequencing; PIG RNA-seq duodenum	sample184	Duodenum	SmallInt	sample184_Duodenum
ERR10568938	ERP143068	PRJEB58031	SAMEA111508087	Sus scrofa	RNA-Seq	PAIRED	public	SAMEA111508087	Duodenum	Illumina NovaSeq 6000 paired end sequencing; PIG RNA-seq duodenum	sample184	Duodenum	SmallInt	sample184_Duodenum
ERR10569170	ERP143068	PRJEB58031	SAMEA111508087	Sus scrofa	RNA-Seq	PAIRED	public	SAMEA111508087	Duodenum	Illumina NovaSeq 6000 paired end sequencing; PIG RNA-seq duodenum	sample184	Duodenum	SmallInt	sample184_Duodenum
ERR10569188	ERP143068	PRJEB58031	SAMEA111508087	Sus scrofa	RNA-Seq	PAIRED	public	SAMEA111508087	Duodenum	Illumina NovaSeq 6000 paired end sequencing; PIG RNA-seq duodenum	sample184	Duodenum	SmallInt	sample184_Duodenum
ERR10569224	ERP143068	PRJEB58031	SAMEA111508087	Sus scrofa	RNA-Seq	PAIRED	public	SAMEA111508087	Duodenum	Illumina NovaSeq 6000 paired end sequencing; PIG RNA-seq duodenum	sample184	Duodenum	SmallInt	sample184_Duodenum
ERR10568645	ERP143068	PRJEB58031	SAMEA111508091	Sus scrofa	RNA-Seq	PAIRED	public	SAMEA111508091	Duodenum	Illumina NovaSeq 6000 paired end sequencing; PIG RNA-seq duodenum	sample185	Duodenum	SmallInt	sample185_Duodenum
ERR10568849	ERP143068	PRJEB58031	SAMEA111508091	Sus scrofa	RNA-Seq	PAIRED	public	SAMEA111508091	Duodenum	Illumina NovaSeq 6000 paired end sequencing; PIG RNA-seq duodenum	sample185	Duodenum	SmallInt	sample185_Duodenum
ERR10568769	ERP143068	PRJEB58031	SAMEA111508091	Sus scrofa	RNA-Seq	PAIRED	public	SAMEA111508091	Duodenum	Illumina NovaSeq 6000 paired end sequencing; PIG RNA-seq duodenum	sample185	Duodenum	SmallInt	sample185_Duodenum
ERR10568809	ERP143068	PRJEB58031	SAMEA111508091	Sus scrofa	RNA-Seq	PAIRED	public	SAMEA111508091	Duodenum	Illumina NovaSeq 6000 paired end sequencing; PIG RNA-seq duodenum	sample185	Duodenum	SmallInt	sample185_Duodenum
ERR10568707	ERP143068	PRJEB58031	SAMEA111508091	Sus scrofa	RNA-Seq	PAIRED	public	SAMEA111508091	Duodenum	Illumina NovaSeq 6000 paired end sequencing; PIG RNA-seq duodenum	sample185	Duodenum	SmallInt	sample185_Duodenum
ERR10568521	ERP143068	PRJEB58031	SAMEA111508091	Sus scrofa	RNA-Seq	PAIRED	public	SAMEA111508091	Duodenum	Illumina NovaSeq 6000 paired end sequencing; PIG RNA-seq duodenum	sample185	Duodenum	SmallInt	sample185_Duodenum
ERR10568583	ERP143068	PRJEB58031	SAMEA111508091	Sus scrofa	RNA-Seq	PAIRED	public	SAMEA111508091	Duodenum	Illumina NovaSeq 6000 paired end sequencing; PIG RNA-seq duodenum	sample185	Duodenum	SmallInt	sample185_Duodenum
ERR10568889	ERP143068	PRJEB58031	SAMEA111508091	Sus scrofa	RNA-Seq	PAIRED	public	SAMEA111508091	Duodenum	Illumina NovaSeq 6000 paired end sequencing; PIG RNA-seq duodenum	sample185	Duodenum	SmallInt	sample185_Duodenum
ERR10568850	ERP143068	PRJEB58031	SAMEA111508095	Sus scrofa	RNA-Seq	PAIRED	public	SAMEA111508095	Duodenum	Illumina NovaSeq 6000 paired end sequencing; PIG RNA-seq duodenum	sample186	Duodenum	SmallInt	sample186_Duodenum
ERR10568708	ERP143068	PRJEB58031	SAMEA111508095	Sus scrofa	RNA-Seq	PAIRED	public	SAMEA111508095	Duodenum	Illumina NovaSeq 6000 paired end sequencing; PIG RNA-seq duodenum	sample186	Duodenum	SmallInt	sample186_Duodenum
ERR10568522	ERP143068	PRJEB58031	SAMEA111508095	Sus scrofa	RNA-Seq	PAIRED	public	SAMEA111508095	Duodenum	Illumina NovaSeq 6000 paired end sequencing; PIG RNA-seq duodenum	sample186	Duodenum	SmallInt	sample186_Duodenum
ERR10568646	ERP143068	PRJEB58031	SAMEA111508095	Sus scrofa	RNA-Seq	PAIRED	public	SAMEA111508095	Duodenum	Illumina NovaSeq 6000 paired end sequencing; PIG RNA-seq duodenum	sample186	Duodenum	SmallInt	sample186_Duodenum
ERR10568810	ERP143068	PRJEB58031	SAMEA111508095	Sus scrofa	RNA-Seq	PAIRED	public	SAMEA111508095	Duodenum	Illumina NovaSeq 6000 paired end sequencing; PIG RNA-seq duodenum	sample186	Duodenum	SmallInt	sample186_Duodenum
ERR10568770	ERP143068	PRJEB58031	SAMEA111508095	Sus scrofa	RNA-Seq	PAIRED	public	SAMEA111508095	Duodenum	Illumina NovaSeq 6000 paired end sequencing; PIG RNA-seq duodenum	sample186	Duodenum	SmallInt	sample186_Duodenum
ERR10568890	ERP143068	PRJEB58031	SAMEA111508095	Sus scrofa	RNA-Seq	PAIRED	public	SAMEA111508095	Duodenum	Illumina NovaSeq 6000 paired end sequencing; PIG RNA-seq duodenum	sample186	Duodenum	SmallInt	sample186_Duodenum
ERR10568584	ERP143068	PRJEB58031	SAMEA111508095	Sus scrofa	RNA-Seq	PAIRED	public	SAMEA111508095	Duodenum	Illumina NovaSeq 6000 paired end sequencing; PIG RNA-seq duodenum	sample186	Duodenum	SmallInt	sample186_Duodenum
ERR10569171	ERP143068	PRJEB58031	SAMEA111508099	Sus scrofa	RNA-Seq	PAIRED	public	SAMEA111508099	Duodenum	Illumina NovaSeq 6000 paired end sequencing; PIG RNA-seq duodenum	sample187	Duodenum	SmallInt	sample187_Duodenum
ERR10568993	ERP143068	PRJEB58031	SAMEA111508099	Sus scrofa	RNA-Seq	PAIRED	public	SAMEA111508099	Duodenum	Illumina NovaSeq 6000 paired end sequencing; PIG RNA-seq duodenum	sample187	Duodenum	SmallInt	sample187_Duodenum
ERR10568957	ERP143068	PRJEB58031	SAMEA111508099	Sus scrofa	RNA-Seq	PAIRED	public	SAMEA111508099	Duodenum	Illumina NovaSeq 6000 paired end sequencing; PIG RNA-seq duodenum	sample187	Duodenum	SmallInt	sample187_Duodenum
ERR10568939	ERP143068	PRJEB58031	SAMEA111508099	Sus scrofa	RNA-Seq	PAIRED	public	SAMEA111508099	Duodenum	Illumina NovaSeq 6000 paired end sequencing; PIG RNA-seq duodenum	sample187	Duodenum	SmallInt	sample187_Duodenum
ERR10569207	ERP143068	PRJEB58031	SAMEA111508099	Sus scrofa	RNA-Seq	PAIRED	public	SAMEA111508099	Duodenum	Illumina NovaSeq 6000 paired end sequencing; PIG RNA-seq duodenum	sample187	Duodenum	SmallInt	sample187_Duodenum
ERR10569225	ERP143068	PRJEB58031	SAMEA111508099	Sus scrofa	RNA-Seq	PAIRED	public	SAMEA111508099	Duodenum	Illumina NovaSeq 6000 paired end sequencing; PIG RNA-seq duodenum	sample187	Duodenum	SmallInt	sample187_Duodenum
ERR10569189	ERP143068	PRJEB58031	SAMEA111508099	Sus scrofa	RNA-Seq	PAIRED	public	SAMEA111508099	Duodenum	Illumina NovaSeq 6000 paired end sequencing; PIG RNA-seq duodenum	sample187	Duodenum	SmallInt	sample187_Duodenum
ERR10568975	ERP143068	PRJEB58031	SAMEA111508099	Sus scrofa	RNA-Seq	PAIRED	public	SAMEA111508099	Duodenum	Illumina NovaSeq 6000 paired end sequencing; PIG RNA-seq duodenum	sample187	Duodenum	SmallInt	sample187_Duodenum
ERR10568851	ERP143068	PRJEB58031	SAMEA111508103	Sus scrofa	RNA-Seq	PAIRED	public	SAMEA111508103	Duodenum	Illumina NovaSeq 6000 paired end sequencing; PIG RNA-seq duodenum	sample188	Duodenum	SmallInt	sample188_Duodenum
ERR10568891	ERP143068	PRJEB58031	SAMEA111508103	Sus scrofa	RNA-Seq	PAIRED	public	SAMEA111508103	Duodenum	Illumina NovaSeq 6000 paired end sequencing; PIG RNA-seq duodenum	sample188	Duodenum	SmallInt	sample188_Duodenum
ERR10568771	ERP143068	PRJEB58031	SAMEA111508103	Sus scrofa	RNA-Seq	PAIRED	public	SAMEA111508103	Duodenum	Illumina NovaSeq 6000 paired end sequencing; PIG RNA-seq duodenum	sample188	Duodenum	SmallInt	sample188_Duodenum
ERR10568811	ERP143068	PRJEB58031	SAMEA111508103	Sus scrofa	RNA-Seq	PAIRED	public	SAMEA111508103	Duodenum	Illumina NovaSeq 6000 paired end sequencing; PIG RNA-seq duodenum	sample188	Duodenum	SmallInt	sample188_Duodenum
ERR10568647	ERP143068	PRJEB58031	SAMEA111508103	Sus scrofa	RNA-Seq	PAIRED	public	SAMEA111508103	Duodenum	Illumina NovaSeq 6000 paired end sequencing; PIG RNA-seq duodenum	sample188	Duodenum	SmallInt	sample188_Duodenum
ERR10568709	ERP143068	PRJEB58031	SAMEA111508103	Sus scrofa	RNA-Seq	PAIRED	public	SAMEA111508103	Duodenum	Illumina NovaSeq 6000 paired end sequencing; PIG RNA-seq duodenum	sample188	Duodenum	SmallInt	sample188_Duodenum
ERR10568523	ERP143068	PRJEB58031	SAMEA111508103	Sus scrofa	RNA-Seq	PAIRED	public	SAMEA111508103	Duodenum	Illumina NovaSeq 6000 paired end sequencing; PIG RNA-seq duodenum	sample188	Duodenum	SmallInt	sample188_Duodenum
ERR10568585	ERP143068	PRJEB58031	SAMEA111508103	Sus scrofa	RNA-Seq	PAIRED	public	SAMEA111508103	Duodenum	Illumina NovaSeq 6000 paired end sequencing; PIG RNA-seq duodenum	sample188	Duodenum	SmallInt	sample188_Duodenum
ERR10568586	ERP143068	PRJEB58031	SAMEA111508107	Sus scrofa	RNA-Seq	PAIRED	public	SAMEA111508107	Duodenum	Illumina NovaSeq 6000 paired end sequencing; PIG RNA-seq duodenum	sample189	Duodenum	SmallInt	sample189_Duodenum
ERR10568710	ERP143068	PRJEB58031	SAMEA111508107	Sus scrofa	RNA-Seq	PAIRED	public	SAMEA111508107	Duodenum	Illumina NovaSeq 6000 paired end sequencing; PIG RNA-seq duodenum	sample189	Duodenum	SmallInt	sample189_Duodenum
ERR10568648	ERP143068	PRJEB58031	SAMEA111508107	Sus scrofa	RNA-Seq	PAIRED	public	SAMEA111508107	Duodenum	Illumina NovaSeq 6000 paired end sequencing; PIG RNA-seq duodenum	sample189	Duodenum	SmallInt	sample189_Duodenum
ERR10568524	ERP143068	PRJEB58031	SAMEA111508107	Sus scrofa	RNA-Seq	PAIRED	public	SAMEA111508107	Duodenum	Illumina NovaSeq 6000 paired end sequencing; PIG RNA-seq duodenum	sample189	Duodenum	SmallInt	sample189_Duodenum
ERR10568772	ERP143068	PRJEB58031	SAMEA111508107	Sus scrofa	RNA-Seq	PAIRED	public	SAMEA111508107	Duodenum	Illumina NovaSeq 6000 paired end sequencing; PIG RNA-seq duodenum	sample189	Duodenum	SmallInt	sample189_Duodenum
ERR10568812	ERP143068	PRJEB58031	SAMEA111508107	Sus scrofa	RNA-Seq	PAIRED	public	SAMEA111508107	Duodenum	Illumina NovaSeq 6000 paired end sequencing; PIG RNA-seq duodenum	sample189	Duodenum	SmallInt	sample189_Duodenum
ERR10568892	ERP143068	PRJEB58031	SAMEA111508107	Sus scrofa	RNA-Seq	PAIRED	public	SAMEA111508107	Duodenum	Illumina NovaSeq 6000 paired end sequencing; PIG RNA-seq duodenum	sample189	Duodenum	SmallInt	sample189_Duodenum
ERR10568852	ERP143068	PRJEB58031	SAMEA111508107	Sus scrofa	RNA-Seq	PAIRED	public	SAMEA111508107	Duodenum	Illumina NovaSeq 6000 paired end sequencing; PIG RNA-seq duodenum	sample189	Duodenum	SmallInt	sample189_Duodenum
ERR10568853	ERP143068	PRJEB58031	SAMEA111508111	Sus scrofa	RNA-Seq	PAIRED	public	SAMEA111508111	Duodenum	Illumina NovaSeq 6000 paired end sequencing; PIG RNA-seq duodenum	sample190	Duodenum	SmallInt	sample190_Duodenum
ERR10568893	ERP143068	PRJEB58031	SAMEA111508111	Sus scrofa	RNA-Seq	PAIRED	public	SAMEA111508111	Duodenum	Illumina NovaSeq 6000 paired end sequencing; PIG RNA-seq duodenum	sample190	Duodenum	SmallInt	sample190_Duodenum
ERR10568813	ERP143068	PRJEB58031	SAMEA111508111	Sus scrofa	RNA-Seq	PAIRED	public	SAMEA111508111	Duodenum	Illumina NovaSeq 6000 paired end sequencing; PIG RNA-seq duodenum	sample190	Duodenum	SmallInt	sample190_Duodenum
ERR10568773	ERP143068	PRJEB58031	SAMEA111508111	Sus scrofa	RNA-Seq	PAIRED	public	SAMEA111508111	Duodenum	Illumina NovaSeq 6000 paired end sequencing; PIG RNA-seq duodenum	sample190	Duodenum	SmallInt	sample190_Duodenum
ERR10568711	ERP143068	PRJEB58031	SAMEA111508111	Sus scrofa	RNA-Seq	PAIRED	public	SAMEA111508111	Duodenum	Illumina NovaSeq 6000 paired end sequencing; PIG RNA-seq duodenum	sample190	Duodenum	SmallInt	sample190_Duodenum
ERR10568525	ERP143068	PRJEB58031	SAMEA111508111	Sus scrofa	RNA-Seq	PAIRED	public	SAMEA111508111	Duodenum	Illumina NovaSeq 6000 paired end sequencing; PIG RNA-seq duodenum	sample190	Duodenum	SmallInt	sample190_Duodenum
ERR10568587	ERP143068	PRJEB58031	SAMEA111508111	Sus scrofa	RNA-Seq	PAIRED	public	SAMEA111508111	Duodenum	Illumina NovaSeq 6000 paired end sequencing; PIG RNA-seq duodenum	sample190	Duodenum	SmallInt	sample190_Duodenum
ERR10568649	ERP143068	PRJEB58031	SAMEA111508111	Sus scrofa	RNA-Seq	PAIRED	public	SAMEA111508111	Duodenum	Illumina NovaSeq 6000 paired end sequencing; PIG RNA-seq duodenum	sample190	Duodenum	SmallInt	sample190_Duodenum
ERR10568650	ERP143068	PRJEB58031	SAMEA111508115	Sus scrofa	RNA-Seq	PAIRED	public	SAMEA111508115	Duodenum	Illumina NovaSeq 6000 paired end sequencing; PIG RNA-seq duodenum	sample191	Duodenum	SmallInt	sample191_Duodenum
ERR10568774	ERP143068	PRJEB58031	SAMEA111508115	Sus scrofa	RNA-Seq	PAIRED	public	SAMEA111508115	Duodenum	Illumina NovaSeq 6000 paired end sequencing; PIG RNA-seq duodenum	sample191	Duodenum	SmallInt	sample191_Duodenum
ERR10568854	ERP143068	PRJEB58031	SAMEA111508115	Sus scrofa	RNA-Seq	PAIRED	public	SAMEA111508115	Duodenum	Illumina NovaSeq 6000 paired end sequencing; PIG RNA-seq duodenum	sample191	Duodenum	SmallInt	sample191_Duodenum
ERR10568588	ERP143068	PRJEB58031	SAMEA111508115	Sus scrofa	RNA-Seq	PAIRED	public	SAMEA111508115	Duodenum	Illumina NovaSeq 6000 paired end sequencing; PIG RNA-seq duodenum	sample191	Duodenum	SmallInt	sample191_Duodenum
ERR10568526	ERP143068	PRJEB58031	SAMEA111508115	Sus scrofa	RNA-Seq	PAIRED	public	SAMEA111508115	Duodenum	Illumina NovaSeq 6000 paired end sequencing; PIG RNA-seq duodenum	sample191	Duodenum	SmallInt	sample191_Duodenum
ERR10568712	ERP143068	PRJEB58031	SAMEA111508115	Sus scrofa	RNA-Seq	PAIRED	public	SAMEA111508115	Duodenum	Illumina NovaSeq 6000 paired end sequencing; PIG RNA-seq duodenum	sample191	Duodenum	SmallInt	sample191_Duodenum
ERR10568814	ERP143068	PRJEB58031	SAMEA111508115	Sus scrofa	RNA-Seq	PAIRED	public	SAMEA111508115	Duodenum	Illumina NovaSeq 6000 paired end sequencing; PIG RNA-seq duodenum	sample191	Duodenum	SmallInt	sample191_Duodenum
ERR10568894	ERP143068	PRJEB58031	SAMEA111508115	Sus scrofa	RNA-Seq	PAIRED	public	SAMEA111508115	Duodenum	Illumina NovaSeq 6000 paired end sequencing; PIG RNA-seq duodenum	sample191	Duodenum	SmallInt	sample191_Duodenum
ERR10568855	ERP143068	PRJEB58031	SAMEA111508119	Sus scrofa	RNA-Seq	PAIRED	public	SAMEA111508119	Duodenum	Illumina NovaSeq 6000 paired end sequencing; PIG RNA-seq duodenum	sample192	Duodenum	SmallInt	sample192_Duodenum
ERR10568713	ERP143068	PRJEB58031	SAMEA111508119	Sus scrofa	RNA-Seq	PAIRED	public	SAMEA111508119	Duodenum	Illumina NovaSeq 6000 paired end sequencing; PIG RNA-seq duodenum	sample192	Duodenum	SmallInt	sample192_Duodenum
ERR10568651	ERP143068	PRJEB58031	SAMEA111508119	Sus scrofa	RNA-Seq	PAIRED	public	SAMEA111508119	Duodenum	Illumina NovaSeq 6000 paired end sequencing; PIG RNA-seq duodenum	sample192	Duodenum	SmallInt	sample192_Duodenum
ERR10568589	ERP143068	PRJEB58031	SAMEA111508119	Sus scrofa	RNA-Seq	PAIRED	public	SAMEA111508119	Duodenum	Illumina NovaSeq 6000 paired end sequencing; PIG RNA-seq duodenum	sample192	Duodenum	SmallInt	sample192_Duodenum
ERR10568527	ERP143068	PRJEB58031	SAMEA111508119	Sus scrofa	RNA-Seq	PAIRED	public	SAMEA111508119	Duodenum	Illumina NovaSeq 6000 paired end sequencing; PIG RNA-seq duodenum	sample192	Duodenum	SmallInt	sample192_Duodenum
ERR10568895	ERP143068	PRJEB58031	SAMEA111508119	Sus scrofa	RNA-Seq	PAIRED	public	SAMEA111508119	Duodenum	Illumina NovaSeq 6000 paired end sequencing; PIG RNA-seq duodenum	sample192	Duodenum	SmallInt	sample192_Duodenum
ERR10568775	ERP143068	PRJEB58031	SAMEA111508119	Sus scrofa	RNA-Seq	PAIRED	public	SAMEA111508119	Duodenum	Illumina NovaSeq 6000 paired end sequencing; PIG RNA-seq duodenum	sample192	Duodenum	SmallInt	sample192_Duodenum
ERR10568815	ERP143068	PRJEB58031	SAMEA111508119	Sus scrofa	RNA-Seq	PAIRED	public	SAMEA111508119	Duodenum	Illumina NovaSeq 6000 paired end sequencing; PIG RNA-seq duodenum	sample192	Duodenum	SmallInt	sample192_Duodenum
ERR10568994	ERP143068	PRJEB58031	SAMEA111508123	Sus scrofa	RNA-Seq	PAIRED	public	SAMEA111508123	Duodenum	Illumina NovaSeq 6000 paired end sequencing; PIG RNA-seq duodenum	sample193	Duodenum	SmallInt	sample193_Duodenum
ERR10568976	ERP143068	PRJEB58031	SAMEA111508123	Sus scrofa	RNA-Seq	PAIRED	public	SAMEA111508123	Duodenum	Illumina NovaSeq 6000 paired end sequencing; PIG RNA-seq duodenum	sample193	Duodenum	SmallInt	sample193_Duodenum
ERR10568958	ERP143068	PRJEB58031	SAMEA111508123	Sus scrofa	RNA-Seq	PAIRED	public	SAMEA111508123	Duodenum	Illumina NovaSeq 6000 paired end sequencing; PIG RNA-seq duodenum	sample193	Duodenum	SmallInt	sample193_Duodenum
ERR10569226	ERP143068	PRJEB58031	SAMEA111508123	Sus scrofa	RNA-Seq	PAIRED	public	SAMEA111508123	Duodenum	Illumina NovaSeq 6000 paired end sequencing; PIG RNA-seq duodenum	sample193	Duodenum	SmallInt	sample193_Duodenum
ERR10568940	ERP143068	PRJEB58031	SAMEA111508123	Sus scrofa	RNA-Seq	PAIRED	public	SAMEA111508123	Duodenum	Illumina NovaSeq 6000 paired end sequencing; PIG RNA-seq duodenum	sample193	Duodenum	SmallInt	sample193_Duodenum
ERR10569190	ERP143068	PRJEB58031	SAMEA111508123	Sus scrofa	RNA-Seq	PAIRED	public	SAMEA111508123	Duodenum	Illumina NovaSeq 6000 paired end sequencing; PIG RNA-seq duodenum	sample193	Duodenum	SmallInt	sample193_Duodenum
ERR10569172	ERP143068	PRJEB58031	SAMEA111508123	Sus scrofa	RNA-Seq	PAIRED	public	SAMEA111508123	Duodenum	Illumina NovaSeq 6000 paired end sequencing; PIG RNA-seq duodenum	sample193	Duodenum	SmallInt	sample193_Duodenum
ERR10569208	ERP143068	PRJEB58031	SAMEA111508123	Sus scrofa	RNA-Seq	PAIRED	public	SAMEA111508123	Duodenum	Illumina NovaSeq 6000 paired end sequencing; PIG RNA-seq duodenum	sample193	Duodenum	SmallInt	sample193_Duodenum
ERR10568896	ERP143068	PRJEB58031	SAMEA111508127	Sus scrofa	RNA-Seq	PAIRED	public	SAMEA111508127	Duodenum	Illumina NovaSeq 6000 paired end sequencing; PIG RNA-seq duodenum	sample194	Duodenum	SmallInt	sample194_Duodenum
ERR10568816	ERP143068	PRJEB58031	SAMEA111508127	Sus scrofa	RNA-Seq	PAIRED	public	SAMEA111508127	Duodenum	Illumina NovaSeq 6000 paired end sequencing; PIG RNA-seq duodenum	sample194	Duodenum	SmallInt	sample194_Duodenum
ERR10568652	ERP143068	PRJEB58031	SAMEA111508127	Sus scrofa	RNA-Seq	PAIRED	public	SAMEA111508127	Duodenum	Illumina NovaSeq 6000 paired end sequencing; PIG RNA-seq duodenum	sample194	Duodenum	SmallInt	sample194_Duodenum
ERR10568856	ERP143068	PRJEB58031	SAMEA111508127	Sus scrofa	RNA-Seq	PAIRED	public	SAMEA111508127	Duodenum	Illumina NovaSeq 6000 paired end sequencing; PIG RNA-seq duodenum	sample194	Duodenum	SmallInt	sample194_Duodenum
ERR10568776	ERP143068	PRJEB58031	SAMEA111508127	Sus scrofa	RNA-Seq	PAIRED	public	SAMEA111508127	Duodenum	Illumina NovaSeq 6000 paired end sequencing; PIG RNA-seq duodenum	sample194	Duodenum	SmallInt	sample194_Duodenum
ERR10568714	ERP143068	PRJEB58031	SAMEA111508127	Sus scrofa	RNA-Seq	PAIRED	public	SAMEA111508127	Duodenum	Illumina NovaSeq 6000 paired end sequencing; PIG RNA-seq duodenum	sample194	Duodenum	SmallInt	sample194_Duodenum
ERR10568528	ERP143068	PRJEB58031	SAMEA111508127	Sus scrofa	RNA-Seq	PAIRED	public	SAMEA111508127	Duodenum	Illumina NovaSeq 6000 paired end sequencing; PIG RNA-seq duodenum	sample194	Duodenum	SmallInt	sample194_Duodenum
ERR10568590	ERP143068	PRJEB58031	SAMEA111508127	Sus scrofa	RNA-Seq	PAIRED	public	SAMEA111508127	Duodenum	Illumina NovaSeq 6000 paired end sequencing; PIG RNA-seq duodenum	sample194	Duodenum	SmallInt	sample194_Duodenum
ERR10569109	ERP143068	PRJEB58031	SAMEA111508131	Sus scrofa	RNA-Seq	PAIRED	public	SAMEA111508131	Duodenum	Illumina NovaSeq 6000 paired end sequencing; PIG RNA-seq duodenum	sample195	Duodenum	SmallInt	sample195_Duodenum
[truncated: 2,119 more rows]

## Sheet: SupplementaryTable7_D1D2_pheno
Table S7 The phenotypic information of two Duroc lines
[truncated: 61 more rows]

## Sheet: Supplementary Table8_coloc_sum
Table S8 The significant co-localization events of complex traits from PigBiobank
[truncated: 470 more rows]

[truncated: 2 more sheets: Supplementary Table9_coloc_ind, SupplementaryTable10_Human GWAS]
